# Supplementary material for: VIK‐Mediated Auxin Signaling Regulates Lateral Root Development in Arabidopsis
Source: Adv Sci (Weinh). 2024 Jul 3;11(33):2402442. doi: 10.1002/advs.202402442 (PMC11434109; doi:10.1002/advs.202402442)
Supplement: Supplementary file 2 — Supplemental Table 1 [file ADVS-11-2402442-s002.xls]

## Sheet: Phospho (STY)Sites
Proteins	Positions within proteins	Leading proteins	Protein	Fasta headers	Localization prob	Score diff	PEP	Score	Delta score	Score for localization	Localization prob NAA-15MIN-01	Score diff NAA-15MIN-01	PEP NAA-15MIN-01	Score NAA-15MIN-01	Localization prob NAA-15MIN-02	Score diff NAA-15MIN-02	PEP NAA-15MIN-02	Score NAA-15MIN-02	Localization prob NAA-15MIN-03	Score diff NAA-15MIN-03	PEP NAA-15MIN-03	Score NAA-15MIN-03	Localization prob NAA-8H-01	Score diff NAA-8H-01	PEP NAA-8H-01	Score NAA-8H-01	Localization prob NAA-8H-02	Score diff NAA-8H-02	PEP NAA-8H-02	Score NAA-8H-02	Localization prob NAA-8H-03	Score diff NAA-8H-03	PEP NAA-8H-03	Score NAA-8H-03	Localization prob WT-01	Score diff WT-01	PEP WT-01	Score WT-01	Localization prob WT-02	Score diff WT-02	PEP WT-02	Score WT-02	Localization prob WT-03	Score diff WT-03	PEP WT-03	Score WT-03	Diagnostic peak	Number of Phospho (STY)	Amino acid
16:0delta9desaturase2	2	16:0delta9desaturase2	16:0delta9desaturase2	AT2G31360.1 | Symbols: ADS2, DS2 | 16:0delta9 desaturase 2 | chr2:13372121-13373546 REVERSE LENGTH=307	0.8299	7.10353	0.0296649	60.47	33.956	60.47																																	0.8299	7.10353	0.0296649	60.47		1	S
18Spre-ribosomalassemblyproteingar2-related	412	18Spre-ribosomalassemblyproteingar2-related	18Spre-ribosomalassemblyproteingar2-related	AT2G03810.1 | Symbols: | 18S pre-ribosomal assembly protein gar2-related | chr2:1162703-1164286 FORWARD LENGTH=439	0.854955	7.70482	7.63246e-35	199.15	177.6	199.15	0.854955	7.70482	7.63246e-35	199.15																	0.558591	1.02252	2.00494e-10	146.2	0.731272	4.35779	1.09806e-06	117.18	0.638812	2.47689	2.69974e-08	125.5	0.715299	4.00101	1.48482e-14	176.42		1	S
18Spre-ribosomalassemblyproteingar2-related	413	18Spre-ribosomalassemblyproteingar2-related	18Spre-ribosomalassemblyproteingar2-related	AT2G03810.1 | Symbols: | 18S pre-ribosomal assembly protein gar2-related | chr2:1162703-1164286 FORWARD LENGTH=439	0.96269	14.1166	9.78829e-47	250.52	229.22	218.63					0.900929	9.58746	9.78829e-47	250.52	0.693711	3.55055	2.10932e-15	183.36	0.96269	14.1166	2.54638e-27	218.63	0.948921	12.6898	6.0301e-27	207.92	0.894333	9.27561	1.17642e-08	123.83														1	S
18Spre-ribosomalassemblyproteingar2-related	142	18Spre-ribosomalassemblyproteingar2-related	18Spre-ribosomalassemblyproteingar2-related	AT2G03810.1 | Symbols: | 18S pre-ribosomal assembly protein gar2-related | chr2:1162703-1164286 FORWARD LENGTH=439	0.994578	22.64	0.00154148	112.75	58.332	112.75					0.988557	20.1141	0.00437459	96.342	0.905487	9.83015	0.0152416	76.943					0.994578	22.64	0.00154148	112.75	0.946498	12.4898	0.0030407	99.788									0.975702	16.1915	0.00883556	84.817		1	S
1-phosphatidylinositol-4-phosphate5-kinases;zincionbinding;1-phosphatidylinositol-3-phosphate5-kinases	347	1-phosphatidylinositol-4-phosphate5-kinases;zincionbinding;1-phosphatidylinositol-3-phosphate5-kinases	1-phosphatidylinositol-4-phosphate5-kinases;zincionbinding;1-phosphatidylinositol-3-phosphate5-kinases	AT4G33240.1 | Symbols: FAB1A | 1-phosphatidylinositol-4-phosphate 5-kinases;zinc ion binding;1-phosphatidylinositol-3-phosphate 5-kinases | chr4:16029504-16037278 REVERSE LENGTH=1757	0.499529	0	0.0331995	47.68	40.347	47.68													0.499529	0	0.0331995	47.68																							S
1-phosphatidylinositol-4-phosphate5-kinases;zincionbinding;1-phosphatidylinositol-3-phosphate5-kinases	349	1-phosphatidylinositol-4-phosphate5-kinases;zincionbinding;1-phosphatidylinositol-3-phosphate5-kinases	1-phosphatidylinositol-4-phosphate5-kinases;zincionbinding;1-phosphatidylinositol-3-phosphate5-kinases	AT4G33240.1 | Symbols: FAB1A | 1-phosphatidylinositol-4-phosphate 5-kinases;zinc ion binding;1-phosphatidylinositol-3-phosphate 5-kinases | chr4:16029504-16037278 REVERSE LENGTH=1757	0.499529	0	0.0331995	47.68	40.347	47.68													0.499529	0	0.0331995	47.68																							S
1-phosphatidylinositol-4-phosphate5-kinases;zincionbinding;1-phosphatidylinositol-3-phosphate5-kinases	1315	1-phosphatidylinositol-4-phosphate5-kinases;zincionbinding;1-phosphatidylinositol-3-phosphate5-kinases	1-phosphatidylinositol-4-phosphate5-kinases;zincionbinding;1-phosphatidylinositol-3-phosphate5-kinases	AT4G33240.1 | Symbols: FAB1A | 1-phosphatidylinositol-4-phosphate 5-kinases;zinc ion binding;1-phosphatidylinositol-3-phosphate 5-kinases | chr4:16029504-16037278 REVERSE LENGTH=1757	0.999999	61.9181	0.00768682	114.19	100.41	114.19	0.999992	53.7057	0.0174406	95.358									0.999956	45.2536	0.0266193	86.136	0.999741	37.5931	0.032053	80.676					0.999999	61.9181	0.00768682	114.19										1	S
1-phosphatidylinositol-4-phosphate5-kinases;zincionbinding;1-phosphatidylinositol-3-phosphate5-kinases	762	1-phosphatidylinositol-4-phosphate5-kinases;zincionbinding;1-phosphatidylinositol-3-phosphate5-kinases	1-phosphatidylinositol-4-phosphate5-kinases;zincionbinding;1-phosphatidylinositol-3-phosphate5-kinases	AT4G33240.1 | Symbols: FAB1A | 1-phosphatidylinositol-4-phosphate 5-kinases;zinc ion binding;1-phosphatidylinositol-3-phosphate 5-kinases | chr4:16029504-16037278 REVERSE LENGTH=1757	1	74.3522	0.000132005	111.88	84.205	111.88	0.99979	36.7837	0.0215737	53.869	1	72.1584	0.000327072	99.834	1	74.3522	0.000132005	111.88													0.999999	62.7397	0.00188898	86.729	0.999975	46.0989	0.0205996	61.532						1	S
1-phosphatidylinositol-4-phosphate5-kinases;zincionbinding;1-phosphatidylinositol-3-phosphate5-kinases	682	1-phosphatidylinositol-4-phosphate5-kinases;zincionbinding;1-phosphatidylinositol-3-phosphate5-kinases	1-phosphatidylinositol-4-phosphate5-kinases;zincionbinding;1-phosphatidylinositol-3-phosphate5-kinases	AT4G33240.1 | Symbols: FAB1A | 1-phosphatidylinositol-4-phosphate 5-kinases;zinc ion binding;1-phosphatidylinositol-3-phosphate 5-kinases | chr4:16029504-16037278 REVERSE LENGTH=1757	0.353395	0	0.0124406	46.569	34.781	46.569	0.353395	0	0.0124406	46.569																																			S
1-phosphatidylinositol-4-phosphate5-kinases;zincionbinding;1-phosphatidylinositol-3-phosphate5-kinases	683	1-phosphatidylinositol-4-phosphate5-kinases;zincionbinding;1-phosphatidylinositol-3-phosphate5-kinases	1-phosphatidylinositol-4-phosphate5-kinases;zincionbinding;1-phosphatidylinositol-3-phosphate5-kinases	AT4G33240.1 | Symbols: FAB1A | 1-phosphatidylinositol-4-phosphate 5-kinases;zinc ion binding;1-phosphatidylinositol-3-phosphate 5-kinases | chr4:16029504-16037278 REVERSE LENGTH=1757	0.353395	0	0.0124406	46.569	34.781	46.569	0.353395	0	0.0124406	46.569																																			S
1-phosphatidylinositol-4-phosphate5-kinases;zincionbinding;1-phosphatidylinositol-3-phosphate5-kinases	687	1-phosphatidylinositol-4-phosphate5-kinases;zincionbinding;1-phosphatidylinositol-3-phosphate5-kinases	1-phosphatidylinositol-4-phosphate5-kinases;zincionbinding;1-phosphatidylinositol-3-phosphate5-kinases	AT4G33240.1 | Symbols: FAB1A | 1-phosphatidylinositol-4-phosphate 5-kinases;zinc ion binding;1-phosphatidylinositol-3-phosphate 5-kinases | chr4:16029504-16037278 REVERSE LENGTH=1757	0.596148	6.02104	1.5779e-06	94.594	79.088	94.594									0.562204	5.68092	0.000108273	72.474					0.522397	4.79457	0.00260038	62.696					0.596148	6.02104	1.5779e-06	94.594										1	S
20SproteasomealphasubunitC1	250	20SproteasomealphasubunitC1	20SproteasomealphasubunitC1	AT3G22110.1 | Symbols: PAC1 | 20S proteasome alpha subunit C1 | chr3:7792819-7793571 REVERSE LENGTH=250	0.961307	13.9523	1.87494e-06	143.37	119.28	143.37					0.961307	13.9523	1.87494e-06	143.37																					0.879183	8.61953	8.23428e-05	123.51						1	S
20SproteasomealphasubunitC1	229	20SproteasomealphasubunitC1	20SproteasomealphasubunitC1	AT3G22110.1 | Symbols: PAC1 | 20S proteasome alpha subunit C1 | chr3:7792819-7793571 REVERSE LENGTH=250	0.999976	46.2454	1.83732e-05	132.06	124.93	132.06									0.999719	35.6162	0.000129343	114.7	0.999683	35.0201	0.000239828	106.58	0.999067	30.3047	0.00048215	98.582	0.999976	46.2454	1.83732e-05	132.06					0.990607	23.6527	0.0468303	44.436						1	S
26Sproteasomeregulatorycomplex,non-ATPasesubcomplex,Rpn2/Psmd1subunit	648	26Sproteasomeregulatorycomplex,non-ATPasesubcomplex,Rpn2/Psmd1subunit	26Sproteasomeregulatorycomplex,non-ATPasesubcomplex,Rpn2/Psmd1subunit	AT1G04810.1 | Symbols: | 26S proteasome regulatory complex, non-ATPase subcomplex, Rpn2/Psmd1 subunit | chr1:1350304-1355261 FORWARD LENGTH=1001	0.325828	0	0.041363	44.807	9.8975	40.237									0.305234	0	0.041363	44.807													0.325828	0	0.0528667	40.237											S
26Sproteasomeregulatorycomplex,non-ATPasesubcomplex,Rpn2/Psmd1subunit	651	26Sproteasomeregulatorycomplex,non-ATPasesubcomplex,Rpn2/Psmd1subunit	26Sproteasomeregulatorycomplex,non-ATPasesubcomplex,Rpn2/Psmd1subunit	AT1G04810.1 | Symbols: | 26S proteasome regulatory complex, non-ATPase subcomplex, Rpn2/Psmd1 subunit | chr1:1350304-1355261 FORWARD LENGTH=1001	0.325828	0	0.041363	44.807	9.8975	40.237									0.305234	0	0.041363	44.807													0.325828	0	0.0528667	40.237											S
26Sproteasomeregulatorycomplex,non-ATPasesubcomplex,Rpn2/Psmd1subunit	653	26Sproteasomeregulatorycomplex,non-ATPasesubcomplex,Rpn2/Psmd1subunit	26Sproteasomeregulatorycomplex,non-ATPasesubcomplex,Rpn2/Psmd1subunit	AT1G04810.1 | Symbols: | 26S proteasome regulatory complex, non-ATPase subcomplex, Rpn2/Psmd1 subunit | chr1:1350304-1355261 FORWARD LENGTH=1001	0.325828	0	0.041363	44.807	9.8975	40.237									0.305234	0	0.041363	44.807													0.325828	0	0.0528667	40.237											S
26SproteasomeregulatorysubunitS21A	359	26SproteasomeregulatorysubunitS21A	26SproteasomeregulatorysubunitS21A	AT2G20580.1 | Symbols: RPN1A, ATRPN1A | 26S proteasome regulatory subunit S2 1A | chr2:8859211-8864699 FORWARD LENGTH=891	0.999227	31.8158	0.0033392	88.021	67.814	88.021																									0.999227	31.8158	0.0033392	88.021										1	S
26SproteasomeregulatorysubunitS21B	359	26SproteasomeregulatorysubunitS21B	26SproteasomeregulatorysubunitS21B	AT4G28470.1 | Symbols: RPN1B, ATRPN1B | 26S proteasome regulatory subunit S2 1B | chr4:14067082-14072357 REVERSE LENGTH=891	0.999875	39.4181	6.9817e-05	126.48	106.92	107.97	0.999442	32.8954	0.00280062	90.697	0.999875	39.4181	0.000556276	107.97					0.99915	30.8175	0.00314466	88.987	0.999403	32.4201	0.00221356	93.614	0.993184	21.8145	0.0145519	73.082	0.999266	31.3416	6.9817e-05	126.48	0.991039	20.4845	0.0045669	81.92						1	S
2-oxoglutaratedehydrogenase,E1component	343	2-oxoglutaratedehydrogenase,E1component	2-oxoglutaratedehydrogenase,E1component	AT3G55410.1 | Symbols: | 2-oxoglutarate dehydrogenase, E1 component | chr3:20541897-20545728 FORWARD LENGTH=1017	0.976912	16.2919	0.000167308	104.55	97.088	98.943	0.966053	14.5568	0.000167308	104.55	0.534772	0.636136	0.00622878	71.98	0.976912	16.2919	0.000324584	98.943	0.973388	16.6822	0.00179692	79.81	0.500065	0.0127919	0.00165677	81.632	0.97105	15.2938	0.000192745	101.2	0.975103	16.8122	0.00172801	80.706	0.49964	0	0.00259912	85.909	0.945762	12.8081	0.00648818	71.531		1	S
3'-5'exonucleasedomain-containingprotein/Khomologydomain-containingprotein/KHdomain-containingprotein	3	3'-5'exonucleasedomain-containingprotein/Khomologydomain-containingprotein/KHdomain-containingprotein	3'-5'exonucleasedomain-containingprotein/Khomologydomain-containingprotein/KHdomain-containingprotein	AT2G25910.1 | Symbols: | 3'-5' exonuclease domain-containing protein / K homology domain-containing protein / KH domain-containing protein | chr2:11049379-11051997 REVERSE LENGTH=341	0.349623	0.510603	0.00236589	57.159	49.248	57.159					0.349623	0.510603	0.00236589	57.159									0.311404	0	0.00347982	56.215	0.31791	0	0.0031649	56.482									0.25	0	0.0156955	45.864			S
3'-5'exonucleasedomain-containingprotein/Khomologydomain-containingprotein/KHdomain-containingprotein	4	3'-5'exonucleasedomain-containingprotein/Khomologydomain-containingprotein/KHdomain-containingprotein	3'-5'exonucleasedomain-containingprotein/Khomologydomain-containingprotein/KHdomain-containingprotein	AT2G25910.1 | Symbols: | 3'-5' exonuclease domain-containing protein / K homology domain-containing protein / KH domain-containing protein | chr2:11049379-11051997 REVERSE LENGTH=341	0.31791	0	0.0031649	56.482	48.377	56.482																	0.311404	0	0.00347982	56.215	0.31791	0	0.0031649	56.482									0.25	0	0.0156955	45.864			S
3'-5'exonucleasedomain-containingprotein/Khomologydomain-containingprotein/KHdomain-containingprotein	5	3'-5'exonucleasedomain-containingprotein/Khomologydomain-containingprotein/KHdomain-containingprotein	3'-5'exonucleasedomain-containingprotein/Khomologydomain-containingprotein/KHdomain-containingprotein	AT2G25910.1 | Symbols: | 3'-5' exonuclease domain-containing protein / K homology domain-containing protein / KH domain-containing protein | chr2:11049379-11051997 REVERSE LENGTH=341	0.31791	0	0.0031649	56.482	48.377	56.482																	0.311404	0	0.00347982	56.215	0.31791	0	0.0031649	56.482									0.25	0	0.0156955	45.864			S
3-betahydroxysteroiddehydrogenase/isomerasefamilyprotein	5	3-betahydroxysteroiddehydrogenase/isomerasefamilyprotein	3-betahydroxysteroiddehydrogenase/isomerasefamilyprotein	AT2G43420.1 | Symbols: | 3-beta hydroxysteroid dehydrogenase/isomerase family protein | chr2:18031493-18034936 REVERSE LENGTH=561	0.999995	53.0566	3.90202e-05	113.53	99.409	113.25	0.999936	41.9698	3.90202e-05	113.53	0.999995	53.0566	3.98681e-05	113.25	0.999917	40.7977	0.000167921	98.507	0.999718	35.4992	0.000577676	88.075	0.998282	27.6418	0.000884563	104	0.999611	34.0973	0.0054741	65.805	0.999979	46.802	0.000256645	96.135	0.998038	27.0654	0.000875738	81.346	0.999939	42.1563	0.000473582	90.689		1	S
3-ketoacyl-CoAsynthase1	6	3-ketoacyl-CoAsynthase1	3-ketoacyl-CoAsynthase1	AT1G01120.1 | Symbols: KCS1 | 3-ketoacyl-CoA synthase 1 | chr1:57392-58978 REVERSE LENGTH=528	1	71.892	1.11323e-18	244.42	213.8	171.76	0.99972	35.5215	1.56563e-08	190.26	0.999999	60.6351	1.22341e-12	214.4	0.999774	36.4497	1.72873e-08	188.68	0.999995	53.4445	1.38445e-13	225.1	1	71.892	1.11323e-18	244.42	0.999999	58.8801	4.03284e-13	222.48	0.999975	46.0942	2.05338e-12	206.21	0.999762	36.2409	5.37225e-06	165.58	0.999941	42.2594	1.8681e-12	208.04		1	S
3-phosphoinositide-dependentproteinkinase;3'-phosphoinositide-dependentproteinkinase1	57;56	3-phosphoinositide-dependentproteinkinase	3-phosphoinositide-dependentproteinkinase	AT3G10540.1 | Symbols: | 3-phosphoinositide-dependent protein kinase | chr3:3289916-3292429 FORWARD LENGTH=486;AT5G04510.2 | Symbols: PDK1, ATPDK1 | 3'-phosphoinositide-dependent protein kinase 1 | chr5:1287235-1289231 FORWARD LENGTH=408	0.755735	4.91148	0.029047	68.536	55.262	68.536																													0.755735	4.91148	0.029047	68.536						1	S
3-phosphoinositide-dependentproteinkinase	338	3-phosphoinositide-dependentproteinkinase	3-phosphoinositide-dependentproteinkinase	AT3G10540.1 | Symbols: | 3-phosphoinositide-dependent protein kinase | chr3:3289916-3292429 FORWARD LENGTH=486	0.915475	10.3995	5.08769e-05	114.27	103.69	114.27																					0.883329	9.18174	0.000994921	88.796	0.915475	10.3995	5.08769e-05	114.27										1	S
3-phosphoinositide-dependentproteinkinase;3'-phosphoinositide-dependentproteinkinase1	377;382	3-phosphoinositide-dependentproteinkinase	3-phosphoinositide-dependentproteinkinase	AT3G10540.1 | Symbols: | 3-phosphoinositide-dependent protein kinase | chr3:3289916-3292429 FORWARD LENGTH=486;AT5G04510.2 | Symbols: PDK1, ATPDK1 | 3'-phosphoinositide-dependent protein kinase 1 | chr5:1287235-1289231 FORWARD LENGTH=408	1	82.981	8.47438e-13	207.44	192.8	207.44	0.999997	55.6621	7.21488e-09	189.52	1	65.1476	1.67613e-06	171.09	1	75.1024	1.46689e-07	183.4	0.999997	54.8169	2.60847e-06	163.59	0.999997	56.0536	1.67613e-06	171.09	1	77.9408	1.51914e-09	202.12	1	69.0402	8.59416e-09	186.46	1	69.0285	2.07866e-05	147.58	1	82.981	8.47438e-13	207.44		1;2	S
3-phosphoinositide-dependentproteinkinase;3'-phosphoinositide-dependentproteinkinase1	380;385	3-phosphoinositide-dependentproteinkinase	3-phosphoinositide-dependentproteinkinase	AT3G10540.1 | Symbols: | 3-phosphoinositide-dependent protein kinase | chr3:3289916-3292429 FORWARD LENGTH=486;AT5G04510.2 | Symbols: PDK1, ATPDK1 | 3'-phosphoinositide-dependent protein kinase 1 | chr5:1287235-1289231 FORWARD LENGTH=408	0.991296	20.5648	6.92146e-05	116.24	96.461	68.171	0.901722	9.64061	0.00254593	95.162	0.98414	17.9275	0.0166316	73.219	0.991296	20.5648	0.0246274	68.171	0.944156	12.2829	0.00114601	104.24	0.98308	17.669	0.0195882	94.191	0.919077	10.5558	0.0459534	81.709					0.960311	13.8375	6.92146e-05	116.24						1;2	S
5'-3'exoribonuclease3	518	5'-3'exoribonuclease3	5'-3'exoribonuclease3	AT1G75660.1 | Symbols: XRN3, AtXRN3 | 5'-3' exoribonuclease 3 | chr1:28408289-28414825 FORWARD LENGTH=1020	1	141.492	3.3557e-63	289.75	272.38	289.75	1	141.907	1.46381e-32	235.92					1	107.121	1.12684e-16	186.77	1	72.912	2.61671e-11	164.57	1	119.135	7.35735e-24	212.39					1	111.015	3.55799e-17	199.58	1	75.5645	8.88285e-08	147.12	1	141.492	3.3557e-63	289.75		1	S
5'-3'exoribonuclease3	479	5'-3'exoribonuclease3	5'-3'exoribonuclease3	AT1G75660.1 | Symbols: XRN3, AtXRN3 | 5'-3' exoribonuclease 3 | chr1:28408289-28414825 FORWARD LENGTH=1020	0.998064	27.3144	6.76775e-77	250.03	231.15	250.03	0.922081	13.7416	2.79705e-15	130.75	0.880471	9.705	8.95757e-21	146.5	0.619956	3.20721	2.01248e-07	83.567	0.944629	14.686	3.03913e-21	157.75	0.990538	20.4077	3.32329e-37	192.85	0.974319	16.033	3.03913e-21	157.75	0.993366	24.7638	4.79063e-28	164.91	0.542843	3.16715	4.4715e-11	111.89	0.998064	27.3144	6.76775e-77	250.03		1	S
60Sacidicribosomalproteinfamily	102	60Sacidicribosomalproteinfamily	60Sacidicribosomalproteinfamily	AT1G01100.1 | Symbols: | 60S acidic ribosomal protein family | chr1:50284-50954 REVERSE LENGTH=112	1	99.0214	2.30946e-40	238.3	238.3	99.021	1	204.596	9.97931e-25	204.6	1	160.843	6.1983e-31	212.69	1	116.605	4.9157e-31	214.3	1	233.795	3.44967e-40	233.79	1	123.998	3.13089e-32	225.69	1	144.563	4.34164e-40	237.81	1	146.996	1.05189e-14	157.91	1	146.758	2.30946e-40	238.3	1	99.0214	4.81811e-40	228.38		1	S
6-phosphogluconatedehydrogenasefamilyprotein	58	6-phosphogluconatedehydrogenasefamilyprotein	6-phosphogluconatedehydrogenasefamilyprotein	AT1G64190.1 | Symbols: | 6-phosphogluconate dehydrogenase family protein | chr1:23825549-23827012 REVERSE LENGTH=487	0.692838	3.55241	2.64468e-09	142.1	142.1	142.1																									0.692838	3.55241	2.64468e-09	142.1										1	S
6-phosphogluconatedehydrogenasefamilyprotein	62	6-phosphogluconatedehydrogenasefamilyprotein	6-phosphogluconatedehydrogenasefamilyprotein	AT1G64190.1 | Symbols: | 6-phosphogluconate dehydrogenase family protein | chr1:23825549-23827012 REVERSE LENGTH=487	0.995972	23.9418	5.91059e-10	145.43	137.56	142.94	0.883978	8.82116	2.732e-08	136.39	0.970753	15.2108	5.91059e-10	145.43	0.965719	14.4981	2.24363e-08	137.52	0.984284	18.9685	0.000473622	80.609	0.882042	8.7539	4.40931e-08	132.51	0.931146	11.3216	7.96631e-08	124.29					0.985294	19.5261	0.000332933	86.641	0.995972	23.9418	6.7218e-10	142.94		1	S
6-phosphogluconatedehydrogenasefamilyprotein	40	6-phosphogluconatedehydrogenasefamilyprotein	6-phosphogluconatedehydrogenasefamilyprotein	AT1G64190.1 | Symbols: | 6-phosphogluconate dehydrogenase family protein | chr1:23825549-23827012 REVERSE LENGTH=487	0.999653	34.8383	0.000178404	124.45	89.313	124.45	0.999254	31.4546	0.000358504	119.62	0.999653	34.8383	0.000178404	124.45	0.947943	15.6135	0.0144801	78.705	0.989584	22.2782	0.0111283	80.318	0.979473	17.5623	0.00451962	94.747	0.997382	26.6556	0.000181604	124.12	0.974896	16.6829	0.038001	86.772					0.945674	15.4781	0.0771736	59.796		1	S
ABA-responsiveelementbindingprotein3	43	ABA-responsiveelementbindingprotein3	ABA-responsiveelementbindingprotein3	AT3G56850.1 | Symbols: AREB3, DPBF3 | ABA-responsive element binding protein 3 | chr3:21046554-21047894 REVERSE LENGTH=297	1	63.9466	6.98026e-05	125.84	107.5	63.947					1	125.839	6.98026e-05	125.84																									1	63.9466	0.0451585	63.947		1	S
ABA-responsiveelementbindingprotein3;abscisicacidresponsiveelement-bindingfactor1;ABREbindingfactor4;abscisicacidresponsiveelements-bindingfactor3;abscisicacidresponsiveelements-bindingfactor2	81;96;110;126;86	ABA-responsiveelementbindingprotein3;abscisicacidresponsiveelement-bindingfactor1	abscisicacidresponsiveelement-bindingfactor1	AT3G56850.1 | Symbols: AREB3, DPBF3 | ABA-responsive element binding protein 3 | chr3:21046554-21047894 REVERSE LENGTH=297;AT1G49720.1 | Symbols: ABF1 | abscisic acid responsive element-binding factor 1 | chr1:18400826-18402354 FORWARD LENGTH=392;AT3G19290	1	63.6519	0.00255697	128.58	100.07	128.58	1	63.6519	0.00255697	128.58	0.999964	44.466	0.00255909	128.52	0.999998	58.0224	0.00310338	120.22	0.999917	40.7871	0.00916387	98.055	0.999896	39.8091	0.00706098	102.01	0.999774	36.4578	0.00789192	99.855	0.999985	48.2953	0.00256773	128.28	0.974896	15.8922	0.0732858	58.083	0.999997	55.2878	0.00587795	107.45		1	S
ABC-2andPlantPDRABC-typetransporterfamilyprotein	844	ABC-2andPlantPDRABC-typetransporterfamilyprotein	ABC-2andPlantPDRABC-typetransporterfamilyprotein	AT1G59870.1 | Symbols: PEN3, PDR8, ATPDR8, ABCG36, ATABCG36 | ABC-2 and Plant PDR ABC-type transporter family protein | chr1:22034661-22039844 FORWARD LENGTH=1469	0.591885	1.6146	8.57224e-05	90.017	82.727	87.352	0.499994	0	0.00051459	76.015	0.499999	0	8.57224e-05	90.017					0.499992	0	0.0100276	55.707					0.499984	0	0.00137532	71.148	0.591885	1.6146	0.000106754	87.352	0.55455	0.953093	0.0269258	46.833	0.579789	1.39803	0.000180851	83.063		1	S
ABC-2andPlantPDRABC-typetransporterfamilyprotein	849	ABC-2andPlantPDRABC-typetransporterfamilyprotein	ABC-2andPlantPDRABC-typetransporterfamilyprotein	AT1G59870.1 | Symbols: PEN3, PDR8, ATPDR8, ABCG36, ATABCG36 | ABC-2 and Plant PDR ABC-type transporter family protein | chr1:22034661-22039844 FORWARD LENGTH=1469	1	126.403	2.56501e-07	158.11	152.76	158.11					1	126.403	2.56501e-07	158.11																														1	S
ABC-2andPlantPDRABC-typetransporterfamilyprotein	16	ABC-2andPlantPDRABC-typetransporterfamilyprotein	ABC-2andPlantPDRABC-typetransporterfamilyprotein	AT1G59870.1 | Symbols: PEN3, PDR8, ATPDR8, ABCG36, ATABCG36 | ABC-2 and Plant PDR ABC-type transporter family protein | chr1:22034661-22039844 FORWARD LENGTH=1469	1	82.4098	2.07256e-14	146.18	137.67	90.694	1	99.1721	7.89772e-07	109.65	1	125.231	1.25885e-10	136.49	1	92.4481	3.36458e-08	121.07	1	100.611	2.07256e-14	146.18	1	112.959	2.38506e-14	143.57	1	82.4098	2.22867e-07	115.57	1	115.915	3.1928e-10	127.17	1	121.643	1.60367e-10	134.83	1	107.215	7.81693e-08	120.4		1	S
ABC-2andPlantPDRABC-typetransporterfamilyprotein	841	ABC-2andPlantPDRABC-typetransporterfamilyprotein	ABC-2andPlantPDRABC-typetransporterfamilyprotein	AT1G59870.1 | Symbols: PEN3, PDR8, ATPDR8, ABCG36, ATABCG36 | ABC-2 and Plant PDR ABC-type transporter family protein | chr1:22034661-22039844 FORWARD LENGTH=1469	0.990812	20.3323	2.1261e-13	166.48	143.76	141.6	0.793471	5.85977	0.00051459	87.287	0.989245	19.6369	1.74103e-10	161.19					0.990374	20.1235	9.30704e-12	163.41	0.979939	16.8888	2.1261e-13	166.48	0.990812	20.3323	1.09365e-08	141.6	0.959833	13.7835	1.13437e-07	131.18					0.981331	17.207	9.30704e-12	163.41		1	S
ABC-2andPlantPDRABC-typetransporterfamilyprotein	37	ABC-2andPlantPDRABC-typetransporterfamilyprotein	ABC-2andPlantPDRABC-typetransporterfamilyprotein	AT1G59870.1 | Symbols: PEN3, PDR8, ATPDR8, ABCG36, ATABCG36 | ABC-2 and Plant PDR ABC-type transporter family protein | chr1:22034661-22039844 FORWARD LENGTH=1469	0.979812	15.7565	0.00189128	96.734	64.891	60.196	0.979812	15.7565	0.0331052	60.196	0.712743	6.00283	0.0198235	96.734	0.765649	7.46136	0.0196217	69.602	0.797392	4.97358	0.00228929	91.441	0.823264	4.35857	0.00330077	86.262	0.88199	6.8653	0.00392603	83.061	0.870259	6.03918	0.064149	54.402	0.762656	2.71962	0.00189128	93.478						1;2	S
ABC-2andPlantPDRABC-typetransporterfamilyprotein	38	ABC-2andPlantPDRABC-typetransporterfamilyprotein	ABC-2andPlantPDRABC-typetransporterfamilyprotein	AT1G59870.1 | Symbols: PEN3, PDR8, ATPDR8, ABCG36, ATABCG36 | ABC-2 and Plant PDR ABC-type transporter family protein | chr1:22034661-22039844 FORWARD LENGTH=1469	0.819175	6.69396	2.27191e-15	212.68	172.76	185.9	0.819175	6.69396	7.28682e-11	185.9	0.692528	4.03845	2.3663e-12	204.85	0.751076	6.46937	1.67558e-11	200.98	0.76016	5.69165	1.90085e-05	130.47	0.658886	1.50282	0.00330077	86.262	0.333333	0	0.00735525	67.964	0.693575	3.7023	2.27191e-15	212.68										1;2	S
ABC-2andPlantPDRABC-typetransporterfamilyprotein	40	ABC-2andPlantPDRABC-typetransporterfamilyprotein	ABC-2andPlantPDRABC-typetransporterfamilyprotein	AT1G59870.1 | Symbols: PEN3, PDR8, ATPDR8, ABCG36, ATABCG36 | ABC-2 and Plant PDR ABC-type transporter family protein | chr1:22034661-22039844 FORWARD LENGTH=1469	0.998448	28.0849	1.62757e-33	250.05	204.62	225.09	0.921588	11.1803	5.63956e-19	207.4	0.937727	11.7973	4.26452e-26	243.92	0.901963	9.78331	3.74169e-11	184.22	0.951654	12.9589	2.20826e-25	229.23	0.99844	28.0619	1.62757e-33	250.05	0.998448	28.0849	4.05858e-20	225.09	0.997473	26.0157	1.37852e-14	199.8	0.907903	11.8342	3.12715e-10	182.1	0.996578	24.7164	5.54403e-22	243.26		1;2	S
ABC-2andPlantPDRABC-typetransporterfamilyprotein	823	ABC-2andPlantPDRABC-typetransporterfamilyprotein	ABC-2andPlantPDRABC-typetransporterfamilyprotein	AT1G59870.1 | Symbols: PEN3, PDR8, ATPDR8, ABCG36, ATABCG36 | ABC-2 and Plant PDR ABC-type transporter family protein | chr1:22034661-22039844 FORWARD LENGTH=1469	0.937703	11.7972	0.0297473	63.073	52.148	63.073																					0.937703	11.7972	0.0297473	63.073															S
ABC-2andPlantPDRABC-typetransporterfamilyprotein	825	ABC-2andPlantPDRABC-typetransporterfamilyprotein	ABC-2andPlantPDRABC-typetransporterfamilyprotein	AT1G59870.1 | Symbols: PEN3, PDR8, ATPDR8, ABCG36, ATABCG36 | ABC-2 and Plant PDR ABC-type transporter family protein | chr1:22034661-22039844 FORWARD LENGTH=1469	0.999887	40.6969	1.22602e-08	202.96	158.65	180.09	0.999887	40.6969	5.90179e-06	180.09	0.999843	40.751	4.01092e-06	181.53	0.997748	26.4653	8.28575e-07	183.95	0.999089	30.4035	1.22602e-08	202.96	0.997759	26.7534	1.49042e-05	173.24	0.999563	33.6701	4.3243e-06	176.95	0.999682	35.0027	2.69954e-08	192.38	0.999141	30.8645	6.78039e-06	179.42	0.999757	38.0063	2.74764e-05	163.66		1	S
ABC-2andPlantPDRABC-typetransporterfamilyprotein	45	ABC-2andPlantPDRABC-typetransporterfamilyprotein	ABC-2andPlantPDRABC-typetransporterfamilyprotein	AT1G59870.1 | Symbols: PEN3, PDR8, ATPDR8, ABCG36, ATABCG36 | ABC-2 and Plant PDR ABC-type transporter family protein | chr1:22034661-22039844 FORWARD LENGTH=1469	1	77.5798	6.12232e-98	368.17	286.25	221.99	1	64.7986	4.47753e-44	272.05	0.999999	60.6719	8.84734e-27	244.36	0.999985	48.1639	3.08977e-26	236.69	1	86.0756	5.34008e-46	289.19	1	66.0628	2.91272e-34	254.55	1	68.8458	2.60834e-26	238.37	0.999988	49.2253	1.05058e-19	211.49	0.996054	24.0211	7.15737e-20	216.26	1	77.5798	6.12232e-98	368.17		1	S
ABI-1-like1	152	ABI-1-like1	ABI-1-like1	AT2G46225.1 | Symbols: ABIL1 | ABI-1-like 1 | chr2:18982113-18984074 FORWARD LENGTH=298	1	81.0988	0.00789803	81.099	73.45	81.099	1	69.2755	0.0173309	69.275	1	81.0988	0.00789803	81.099																														1	S
ABI-1-like1	278	ABI-1-like1	ABI-1-like1	AT2G46225.1 | Symbols: ABIL1 | ABI-1-like 1 | chr2:18982113-18984074 FORWARD LENGTH=298	0.999976	46.2775	0.00189311	109.15	96.858	109.15	0.993702	21.9802	0.0786915	51.531	0.999976	46.2775	0.00189311	109.15	0.999398	32.2041	0.0125038	78.61																					0.999954	43.4005	0.00228173	105.17		1	S
ABIfivebindingprotein2	83	ABIfivebindingprotein2	ABIfivebindingprotein2	AT1G13740.1 | Symbols: AFP2 | ABI five binding protein 2 | chr1:4713969-4715158 FORWARD LENGTH=348	0.363772	0.704919	7.24887e-05	63.282	56.633	52.931					0.357784	0.677357	7.24887e-05	63.282																									0.363772	0.704919	0.00303216	52.931			S
ABIfivebindingprotein2	112	ABIfivebindingprotein2	ABIfivebindingprotein2	AT1G13740.1 | Symbols: AFP2 | ABI five binding protein 2 | chr1:4713969-4715158 FORWARD LENGTH=348	0.997886	29.7506	7.30794e-05	124.3	105.57	124.3	0.965902	17.5324	0.000276201	92.211	0.997886	29.7506	7.30794e-05	124.3																														1	S
ABIfivebindingprotein3	60	ABIfivebindingprotein3	ABIfivebindingprotein3	AT3G29575.1 | Symbols: AFP3 | ABI five binding protein 3 | chr3:11382416-11383657 REVERSE LENGTH=231	0.957689	13.5482	0.00688768	81.904	71.269	81.904	0.926265	10.9994	0.0223525	51.798					0.957689	13.5482	0.00688768	81.904																										1	S
ABLinteractor-likeprotein4	151	ABLinteractor-likeprotein4	ABLinteractor-likeprotein4	AT5G42030.1 | Symbols: ABIL4 | ABL interactor-like protein 4 | chr5:16811518-16813087 REVERSE LENGTH=279	0.999863	38.6769	9.62972e-07	149.93	141.63	149.93					0.994671	22.8927	0.00273593	87.719					0.999282	31.4523	6.29334e-05	127.52	0.999543	33.4078	5.38498e-05	129.74	0.999863	38.6769	9.62972e-07	149.93	0.993646	21.9515	0.000192245	115.57					0.972423	15.6672	0.00416868	79.633		1	S
ABLinteractor-likeprotein4	108	ABLinteractor-likeprotein4	ABLinteractor-likeprotein4	AT5G42030.1 | Symbols: ABIL4 | ABL interactor-like protein 4 | chr5:16811518-16813087 REVERSE LENGTH=279	0.999992	50.837	0.00521878	134.15	45.856	134.15	0.999975	46.0206	0.00639307	118.06	0.999895	39.7727	0.0069973	116.25	0.999809	37.1794	0.0171946	95.605	0.999986	48.4295	0.00530104	126.62	0.999986	48.4295	0.00530104	126.62	0.999992	50.837	0.00542391	134.15	0.999974	45.8848	0.00521878	121.58	0.99995	43.0314	0.0139119	98.904	0.99996	43.9572	0.0101124	106.93		1	S
abscisicacidresponsiveelement-bindingfactor1;ABREbindingfactor4;abscisicacidresponsiveelements-bindingfactor3;abscisicacidresponsiveelements-bindingfactor2	50;61;55;45	abscisicacidresponsiveelement-bindingfactor1	abscisicacidresponsiveelement-bindingfactor1	AT1G49720.1 | Symbols: ABF1 | abscisic acid responsive element-binding factor 1 | chr1:18400826-18402354 FORWARD LENGTH=392;AT3G19290.1 | Symbols: ABF4, AREB2 | ABRE binding factor 4 | chr3:6687956-6689784 FORWARD LENGTH=431;AT4G34000.1 | Symbols: ABF3, DP	1	60.4896	0.000328175	104.24	84.973	60.49					1	104.244	0.000328175	104.24																									1	60.4896	0.0305356	60.49		1	S
Abscisicacid-responsive(TB2/DP1,HVA22)familyprotein	129	Abscisicacid-responsive(TB2/DP1,HVA22)familyprotein	Abscisicacid-responsive(TB2/DP1,HVA22)familyprotein	AT5G42560.1 | Symbols: | Abscisic acid-responsive (TB2/DP1, HVA22) family protein | chr5:17015573-17016969 FORWARD LENGTH=296	0.999829	37.6881	0.011739	94.409	17.635	94.409	0.998419	28.2052	0.0356039	73.885									0.9992	31.143	0.0217482	80.24	0.999829	37.6881	0.011739	94.409					0.999441	33.2516	0.0237951	78.932										1	S
ACCsynthase10	102	ACCsynthase10	ACCsynthase10	AT1G62960.1 | Symbols: ACS10 | ACC synthase 10 | chr1:23318271-23320229 REVERSE LENGTH=557	0.999204	30.9892	1.00084e-17	195.96	190.75	195.96	0.987333	18.9182	1.87391e-08	143.69	0.972974	15.5632	1.17847e-17	194.27	0.999204	30.9892	1.00084e-17	195.96	0.984819	18.1215	5.02266e-07	136.49	0.998934	29.7179	1.81902e-08	144.27	0.983049	17.6359	3.86658e-09	161.91	0.993074	21.5667	2.38359e-05	106.93	0.555669	2.23381	0.0366591	45.047	0.996956	25.1531	1.18844e-05	115.87		1	S
acetoacetyl-CoAthiolase2	147	acetoacetyl-CoAthiolase2	acetoacetyl-CoAthiolase2	AT5G48230.2 | Symbols: EMB1276, ACAT2 | acetoacetyl-CoA thiolase 2 | chr5:19552570-19555122 REVERSE LENGTH=403	1	68.4197	5.79916e-05	128.73	102.82	68.42					1	128.729	5.79916e-05	128.73	1	68.4197	0.0190811	68.42	1	63.2917	0.0259083	63.292																						1	S
acetyl-CoAcarboxylasecarboxyltransferasesubunitbeta	210	acetyl-CoAcarboxylasecarboxyltransferasesubunitbeta	acetyl-CoAcarboxylasecarboxyltransferasesubunitbeta	ATCG00500.1 | Symbols: ACCD | acetyl-CoA carboxylase carboxyl transferase subunit beta | chrC:57075-58541 FORWARD LENGTH=488	0.999738	35.8714	0.0240746	80.318	42.185	80.318																																	0.999738	35.8714	0.0240746	80.318		1	S
acetyl-CoAsynthetase	11	acetyl-CoAsynthetase	acetyl-CoAsynthetase	AT5G36880.1 | Symbols: ACS | acetyl-CoA synthetase | chr5:14534961-14539084 REVERSE LENGTH=693	0.999957	43.6784	2.15021e-63	303.59	288.6	276.99	0.999875	39.019	2.15021e-63	303.59	0.999949	42.9651	5.58159e-52	286.73	0.999197	30.9496	6.56463e-63	289.65	0.999771	36.3922	2.69751e-41	260.07	0.999957	43.6784	2.59465e-51	276.99	0.999936	41.9436	1.94875e-41	260.08	0.999728	35.6528	1.77789e-51	280.9	0.999025	30.1036	2.18561e-51	278.95	0.999872	38.9433	1.42417e-51	282.59		1	S
acetyl-CoAsynthetase	2	acetyl-CoAsynthetase	acetyl-CoAsynthetase	AT5G36880.1 | Symbols: ACS | acetyl-CoA synthetase | chr5:14534961-14539084 REVERSE LENGTH=693	0.984416	18.0054	0.0101124	106.93	80.511	106.93																					0.984416	18.0054	0.0101124	106.93														1	S
acetylCo-enzymeacarboxylasebiotincarboxylasesubunit	64	acetylCo-enzymeacarboxylasebiotincarboxylasesubunit	acetylCo-enzymeacarboxylasebiotincarboxylasesubunit	AT5G35360.1 | Symbols: CAC2 | acetyl Co-enzyme a carboxylase biotin carboxylase subunit | chr5:13584300-13588268 FORWARD LENGTH=537	0.954507	13.2226	1.4794e-05	112.58	91.21	100.02					0.776097	5.39868	1.4794e-05	112.58	0.499995	0	0.000676973	92.307													0.930504	11.2688	3.18365e-05	101.92					0.954507	13.2226	9.50202e-05	100.02		1	S
acetylCo-enzymeacarboxylasecarboxyltransferasealphasubunit	741	acetylCo-enzymeacarboxylasecarboxyltransferasealphasubunit	acetylCo-enzymeacarboxylasecarboxyltransferasealphasubunit	AT2G38040.1 | Symbols: CAC3 | acetyl Co-enzyme a carboxylase carboxyltransferase alpha subunit | chr2:15917612-15920749 FORWARD LENGTH=769	0.998692	28.8268	3.9518e-20	220.37	145.76	168.61	0.99725	25.5945	9.8917e-20	211.22	0.996455	24.4884	7.21664e-20	215.34	0.997595	26.1776	1.18013e-19	208.28	0.998692	28.8268	1.33618e-19	205.87	0.997653	26.2845	8.25935e-20	213.73	0.996251	24.2444	3.9518e-20	220.37	0.992778	21.382	6.6452e-15	193	0.983614	17.7834	3.54409e-07	158.53	0.998485	28.19	7.21664e-20	215.34		1	S
aconitase3	91	aconitase3	aconitase3	AT2G05710.1 | Symbols: ACO3 | aconitase 3 | chr2:2141591-2146350 FORWARD LENGTH=990	0.999376	32.0476	1.67287e-26	241.15	229.09	230.59	0.998456	28.1439	3.23759e-15	199.4	0.988335	19.2806	4.84464e-15	196.38	0.992055	20.9651	2.78744e-10	174.72	0.999376	32.0476	4.48129e-26	230.59	0.998561	28.4207	1.76056e-15	202.18	0.714732	4.27447	0.025341	53.491	0.763119	5.16277	0.00121408	85.909	0.999123	30.5673	4.96758e-15	196.15	0.999206	31.0019	1.67287e-26	241.15		1	S
aconitase3	92	aconitase3	aconitase3	AT2G05710.1 | Symbols: ACO3 | aconitase 3 | chr2:2141591-2146350 FORWARD LENGTH=990	0.548333	0.848207	0.00422153	74.769	66.024	67.964	0.498187	0	0.00422153	74.769													0.548333	0.848207	0.00782005	67.964																		1	S
ACTdomainrepeat4	440	ACTdomainrepeat4	ACTdomainrepeat4	AT1G69040.1 | Symbols: ACR4 | ACT domain repeat 4 | chr1:25958196-25960079 FORWARD LENGTH=451	1	191.238	6.45296e-08	192.21	180.01	191.24	1	191.238	6.92299e-08	191.24	1	180.15	5.82404e-06	180.15	1	179.718	6.39033e-06	179.72	1	191.238	6.92299e-08	191.24	1	192.205	6.45296e-08	192.21	1	191.238	6.92299e-08	191.24	1	192.205	6.45296e-08	192.21	1	192.205	6.45296e-08	192.21	1	191.238	6.92299e-08	191.24		1	S
ACTdomainrepeat4	421	ACTdomainrepeat4	ACTdomainrepeat4	AT1G69040.1 | Symbols: ACR4 | ACT domain repeat 4 | chr1:25958196-25960079 FORWARD LENGTH=451	0.988016	19.1628	0.00723645	88.948	71.55	88.948					0.939185	11.8959	0.0520509	57.203					0.914083	10.2697	0.0101833	81.335	0.9833	17.7041	0.0250966	70.942	0.972543	15.5038	0.0447369	58.981	0.988016	19.1628	0.00723645	88.948										1	S
ACTdomainrepeat5	434	ACTdomainrepeat5	ACTdomainrepeat5	AT2G03730.1 | Symbols: ACR5 | ACT domain repeat 5 | chr2:1137820-1139809 REVERSE LENGTH=456	0.9518	12.9959	5.49296e-07	89.773	82.413	89.773																					0.9518	12.9959	5.49296e-07	89.773														1	S
ACTdomainrepeat5	113	ACTdomainrepeat5	ACTdomainrepeat5	AT2G03730.1 | Symbols: ACR5 | ACT domain repeat 5 | chr2:1137820-1139809 REVERSE LENGTH=456	0.985858	18.4424	1.72938e-17	198.95	188.42	180.74	0.958552	13.6475	1.15874e-11	164.41	0.985858	18.4424	2.1747e-12	180.74	0.88446	8.83968	1.72938e-17	198.95	0.893063	9.52812	4.14886e-17	189.8	0.941533	12.1306	1.03324e-11	166.59	0.940776	12.0433	9.4909e-12	168.05	0.948204	12.8389	2.83726e-06	128.64					0.930734	11.2861	2.39106e-08	153.48		1	S
ACTdomainrepeat5	445	ACTdomainrepeat5	ACTdomainrepeat5	AT2G03730.1 | Symbols: ACR5 | ACT domain repeat 5 | chr2:1137820-1139809 REVERSE LENGTH=456	0.633365	2.37421	3.12494e-05	125.97	73.399	96.464																									0.5	0	3.12494e-05	125.97	0.633365	2.37421	0.000712346	96.464						1	S
ACTdomainrepeat5	447	ACTdomainrepeat5	ACTdomainrepeat5	AT2G03730.1 | Symbols: ACR5 | ACT domain repeat 5 | chr2:1137820-1139809 REVERSE LENGTH=456	0.99997	45.1982	1.19365e-21	243.49	182.25	243.49	0.999188	30.9015	6.50526e-09	183.06	0.99997	45.1982	1.19365e-21	243.49	0.995798	23.7473	1.57902e-08	180.95	0.999943	42.4285	1.49968e-21	242.48	0.988862	19.4833	2.43722e-21	239.38	0.999433	32.4579	5.82372e-21	228.17	0.995517	23.4647	1.65488e-10	185.95	0.958412	13.6258	2.64845e-08	178.51	0.995629	23.5756	6.84155e-15	208.23		1	S
actin-11;actin4;actin-12;actin3;actin1;actin2;actin7;actin8	62;62;62;62;62;62;62;62	actin-11;actin2;actin7;actin8	actin8	AT3G12110.1 | Symbols: ACT11 | actin-11 | chr3:3858116-3859609 FORWARD LENGTH=377;AT5G59370.1 | Symbols: ACT4 | actin 4 | chr5:23950109-23951586 FORWARD LENGTH=377;AT3G46520.1 | Symbols: ACT12 | actin-12 | chr3:17128567-17129981 FORWARD LENGTH=377;AT3G5375	1	149.337	3.02314e-11	197.36	178.23	177.42	1	100.592	5.79546e-05	129.29	1	169.348	3.02314e-11	197.36	1	71.5618	0.00118431	98.865	1	114.737	2.52606e-07	161.2	1	96.5724	0.000123786	120.6	1	140.233	1.6966e-08	175.74	1	115.251	1.65275e-06	145.81	1	138.538	3.45497e-08	166.62	1	149.337	1.37383e-08	177.42		1	S
actinbinding	410	actinbinding	actinbinding	AT5G58160.1 | Symbols: | actin binding | chr5:23533724-23539465 FORWARD LENGTH=1324	1	47.732	0.015837	74.92	40.533	47.732	1	74.9199	0.015837	74.92	1	47.732	0.0529763	47.732																														1	S
actinbinding	516	actinbinding	actinbinding	AT5G58160.1 | Symbols: | actin binding | chr5:23533724-23539465 FORWARD LENGTH=1324	0.925464	10.94	6.12912e-19	141.45	132.16	136.56	0.925464	10.94	6.71939e-11	136.56					0.88171	8.72377	1.24133e-11	141.45													0.820338	6.59536	6.12912e-19	133.76										1	S
Actin-bindingFH2(forminhomology2)familyprotein	230	Actin-bindingFH2(forminhomology2)familyprotein	Actin-bindingFH2(forminhomology2)familyprotein	AT1G59910.1 | Symbols: | Actin-binding FH2 (formin homology 2) family protein | chr1:22054167-22057052 REVERSE LENGTH=929	0.518282	1.18756	0.000350432	69.845	64.14	69.845	0.518282	1.18756	0.000350432	69.845																																			S
Actin-bindingFH2(forminhomology2)familyprotein	231	Actin-bindingFH2(forminhomology2)familyprotein	Actin-bindingFH2(forminhomology2)familyprotein	AT1G59910.1 | Symbols: | Actin-binding FH2 (formin homology 2) family protein | chr1:22054167-22057052 REVERSE LENGTH=929	0.772469	8.38375	0.00348237	55.158	41.746	52.685					0.604507	5.12916	0.00348237	55.158																									0.772469	8.38375	0.00575552	52.685		1	S
Actin-bindingFH2(forminhomology2)familyprotein	445	Actin-bindingFH2(forminhomology2)familyprotein	Actin-bindingFH2(forminhomology2)familyprotein	AT1G59910.1 | Symbols: | Actin-binding FH2 (formin homology 2) family protein | chr1:22054167-22057052 REVERSE LENGTH=929	0.999995	53.1254	7.26133e-05	132.44	93.632	132.44	0.999948	43.1849	0.00018302	120.54	0.999995	53.1254	7.26133e-05	132.44					0.999987	48.7921	0.000196432	120.32	0.999986	48.4784	0.000612744	113.27					0.999986	48.4784	0.000612744	113.27	0.999973	45.9152	0.000105475	125.23	0.999975	46.1705	8.26647e-05	130.23		1	S
Actin-bindingFH2(forminhomology2)familyprotein	180	Actin-bindingFH2(forminhomology2)familyprotein	Actin-bindingFH2(forminhomology2)familyprotein	AT1G59910.1 | Symbols: | Actin-binding FH2 (formin homology 2) family protein | chr1:22054167-22057052 REVERSE LENGTH=929	0.643155	6.27557	1.40702e-07	91.942	74.347	86.771					0.259434	0.976416	1.14873e-05	78.415	0.426908	1.41407	5.86858e-05	73.317	0.643155	6.27557	2.24674e-07	86.771	0.372113	0.543839	1.40702e-07	91.942	0.606779	6.15133	0.000107536	68.041					0.522179	5.5362	0.00607433	53.073						2	S
Actin-bindingFH2(forminhomology2)familyprotein	190	Actin-bindingFH2(forminhomology2)familyprotein	Actin-bindingFH2(forminhomology2)familyprotein	AT1G59910.1 | Symbols: | Actin-binding FH2 (formin homology 2) family protein | chr1:22054167-22057052 REVERSE LENGTH=929	0.270379	1.95394	0.00607433	53.073	47.643	53.073																													0.270379	1.95394	0.00607433	53.073							S
Actin-bindingFH2(forminhomology2)familyprotein	193	Actin-bindingFH2(forminhomology2)familyprotein	Actin-bindingFH2(forminhomology2)familyprotein	AT1G59910.1 | Symbols: | Actin-binding FH2 (formin homology 2) family protein | chr1:22054167-22057052 REVERSE LENGTH=929	0.81809	7.69977	1.40702e-07	91.942	74.347	86.771					0.554788	2.6571	1.14873e-05	78.415	0.501548	2.68469	5.86858e-05	73.317	0.81809	7.69977	2.24674e-07	86.771	0.812612	8.38279	1.40702e-07	91.942	0.285286	2.01305	0.000107536	68.041														2	S
actinbindingproteinfamily	390	actinbindingproteinfamily	actinbindingproteinfamily	AT1G52080.1 | Symbols: AR791 | actin binding protein family | chr1:19369788-19371862 FORWARD LENGTH=573	0.984733	19.4557	4.39497e-07	148.41	115.21	148.41																									0.984733	19.4557	4.39497e-07	148.41										1	S
actinbindingproteinfamily	83	actinbindingproteinfamily	actinbindingproteinfamily	AT1G52080.1 | Symbols: AR791 | actin binding protein family | chr1:19369788-19371862 FORWARD LENGTH=573	1	68.9475	1.43756e-10	179.46	170.33	178.67					1	70.4745	1.43756e-10	179.46					0.999957	43.7099	0.0297225	78.513									0.999809	37.1952	0.0346148	77.288	1	68.9475	1.66252e-10	178.67						1	S
Actincross-linkingprotein	195	Actincross-linkingprotein	Actincross-linkingprotein	AT1G27100.1 | Symbols: | Actin cross-linking protein | chr1:9407557-9411074 REVERSE LENGTH=519	1	101.087	7.74609e-07	157.33	136.87	143.56	1	96.2629	4.75404e-05	140.31	1	97.7034	5.8459e-06	141.75	1	101.087	7.7308e-06	143.56	1	111.444	2.51455e-06	157.33	1	102.25	7.74609e-07	156.2	1	98.8198	8.43305e-05	138.21														2	S
Actincross-linkingprotein	201	Actincross-linkingprotein	Actincross-linkingprotein	AT1G27100.1 | Symbols: | Actin cross-linking protein | chr1:9407557-9411074 REVERSE LENGTH=519	0.938032	11.8142	5.21145e-11	191.48	160.59	191.48	0.938032	11.8142	5.21145e-11	191.48	0.677245	3.4419	3.45497e-08	166.62									0.922026	10.7484	1.94349e-08	174.46					0.934069	11.791	7.58156e-09	180.61					0.717114	4.13815	6.90996e-05	126.65		1;2	S
Actincross-linkingprotein	405	Actincross-linkingprotein	Actincross-linkingprotein	AT1G27100.1 | Symbols: | Actin cross-linking protein | chr1:9407557-9411074 REVERSE LENGTH=519	0.989949	20.0933	3.50412e-07	152.59	123.23	152.59	0.905585	12.7095	0.000104885	115.87	0.97021	15.7016	3.71172e-05	125.96	0.808002	8.27612	0.00266965	82.259	0.761588	6.12204	0.0025393	83.252	0.940197	12.5198	0.000534847	98.508	0.844119	8.16622	0.00272294	81.854	0.898495	12.0318	0.00189049	88.19					0.989949	20.0933	3.50412e-07	152.59		2	S
Actincross-linkingprotein	408	Actincross-linkingprotein	Actincross-linkingprotein	AT1G27100.1 | Symbols: | Actin cross-linking protein | chr1:9407557-9411074 REVERSE LENGTH=519	0.801022	6.30058	0.0210194	58.071	39.291	58.071																													0.801022	6.30058	0.0210194	58.071						2	S
Actincross-linkingprotein	411	Actincross-linkingprotein	Actincross-linkingprotein	AT1G27100.1 | Symbols: | Actin cross-linking protein | chr1:9407557-9411074 REVERSE LENGTH=519	0.999842	38.0334	3.50412e-07	152.59	123.23	90.806	0.999619	34.4443	0.000104885	115.87	0.998857	29.4721	3.71172e-05	125.96	0.998537	31.5427	0.000125844	129.01	0.999842	38.0334	0.000524145	91.695	0.999662	34.9062	0.00036564	117.48	0.994558	26.3784	0.00272294	81.854	0.985285	22.1962	0.00189049	88.19					0.999528	34.5262	3.50412e-07	152.59		1;2	S
Actincross-linkingprotein	316	Actincross-linkingprotein	Actincross-linkingprotein	AT1G27100.1 | Symbols: | Actin cross-linking protein | chr1:9407557-9411074 REVERSE LENGTH=519	0.999831	37.7219	1.13213e-37	231.83	201.89	185.3	0.985901	18.4464	3.80948e-11	195.25	0.98578	18.409	1.13249e-11	202.44	0.984553	18.0441	4.7509e-09	182.08	0.999831	37.7219	7.51169e-11	185.3	0.990063	19.9842	2.7958e-08	170.04	0.996823	24.9663	2.5487e-08	171.32	0.981516	17.2509	2.9525e-08	169.23	0.96604	14.5403	7.07795e-11	186.46	0.89566	9.33693	1.13213e-37	231.83		1	S
Actinfamilyprotein	157	Actinfamilyprotein	Actinfamilyprotein	AT2G42170.1 | Symbols: | Actin family protein | chr2:17578683-17580222 FORWARD LENGTH=329	0.574159	1.30447	0.0384265	49.482	24.547	49.482									0.574159	1.30447	0.0384265	49.482																										1	S
actin-relatedprotein9	138	actin-relatedprotein9	actin-relatedprotein9	AT5G43500.2 | Symbols: ATARP9, ARP9 | actin-related protein 9 | chr5:17469991-17473429 FORWARD LENGTH=584	0.974214	16.3191	6.34584e-09	99.226	91.228	86.936	0.729601	4.75128	0.00139045	55.871	0.566295	0	3.95772e-05	68.046	0.398804	1.26435	4.89359e-08	89.973	0.964889	15.6149	4.89241e-06	78.22	0.958965	17.4547	1.80921e-05	74.369	0.798303	10.2216	2.61759e-05	71.974	0.974214	16.3191	6.32231e-08	86.936	0.742327	4.3564	4.18374e-05	67.441	0.97153	15.4828	6.34584e-09	99.226		1;2	S
actin-relatedprotein9	143	actin-relatedprotein9	actin-relatedprotein9	AT5G43500.2 | Symbols: ATARP9, ARP9 | actin-related protein 9 | chr5:17469991-17473429 FORWARD LENGTH=584	0.677237	0.493238	7.72494e-12	106.88	93.269	85.982	0.404882	0	0.00174166	56.914	0.567601	0	0.00125462	56.156	0.677237	0.493238	6.76368e-08	85.982	0.410462	0	1.18201e-07	87.489	0.310182	0	0.000136634	59.189													0.470809	0	7.72494e-12	106.88		2	S
actin-relatedprotein9	150	actin-relatedprotein9	actin-relatedprotein9	AT5G43500.2 | Symbols: ATARP9, ARP9 | actin-related protein 9 | chr5:17469991-17473429 FORWARD LENGTH=584	0.310182	0	0.000136634	59.189	52.078	59.189																	0.310182	0	0.000136634	59.189					0.277201	1.04345	0.00409604	50.144											S
ACT-likeproteintyrosinekinasefamilyprotein	253	ACT-likeproteintyrosinekinasefamilyprotein	ACT-likeproteintyrosinekinasefamilyprotein	AT2G17700.1 | Symbols: | ACT-like protein tyrosine kinase family protein | chr2:7685778-7689278 REVERSE LENGTH=546	0.999896	39.8455	0.00144988	113.69	95.015	113.69	0.996248	24.2405	0.00720411	89.032	0.999896	39.8455	0.00144988	113.69																	0.99978	36.5698	0.00296434	99.985					0.995695	23.642	0.0067109	90.306		1	S
acylactivatingenzyme12;benzoyloxyglucosinolate1	32;32	acylactivatingenzyme12	acylactivatingenzyme12	AT1G65890.1 | Symbols: AAE12 | acyl activating enzyme 12 | chr1:24512598-24514611 REVERSE LENGTH=578;AT1G65880.1 | Symbols: BZO1 | benzoyloxyglucosinolate 1 | chr1:24508633-24510737 REVERSE LENGTH=580	0.562986	1.15053	0.0455286	45.764	25.558	45.764																					0.562986	1.15053	0.0455286	45.764	0.548431	0.862874	0.0551147	44.543										2	S
acylcarrierprotein3	38	acylcarrierprotein3	acylcarrierprotein3	AT1G54630.1 | Symbols: ACP3 | acyl carrier protein 3 | chr1:20401642-20402919 REVERSE LENGTH=136	0.999999	60.4653	0.00343197	118.71	70.288	118.71																					0.999953	43.2801	0.00681467	79.16	0.999999	60.4653	0.00343197	118.71										1	S
acyl-CoA-bindingdomain3	203	acyl-CoA-bindingdomain3	acyl-CoA-bindingdomain3	AT4G24230.1 | Symbols: ACBP3 | acyl-CoA-binding domain 3 | chr4:12567122-12568754 REVERSE LENGTH=364	1	78.5168	6.32604e-36	228.33	211.58	124.68	0.999995	55.6195	1.80355e-14	174.68	0.999999	61.573	1.02293e-19	186.98	0.999978	49.5095	5.54919e-20	195.45	1	72.5087	6.75098e-20	193.27	0.999999	64.5143	6.32604e-36	228.33	0.999966	47.6768	4.40396e-27	212.92	0.999999	64.1562	8.8014e-20	189.56	0.99861	31.575	3.61664e-14	164.8	1	78.5168	1.12029e-14	178.4		1	S
acyl-CoAbindingprotein1	205	acyl-CoAbindingprotein1	acyl-CoAbindingprotein1	AT5G53470.1 | Symbols: ACBP1, ACBP | acyl-CoA binding protein 1 | chr5:21710497-21712391 FORWARD LENGTH=338	0.260839	0	0.00880419	54.09	47.474	54.09					0.260839	0	0.00880419	54.09																															S
acyl-CoAbindingprotein1	206	acyl-CoAbindingprotein1	acyl-CoAbindingprotein1	AT5G53470.1 | Symbols: ACBP1, ACBP | acyl-CoA binding protein 1 | chr5:21710497-21712391 FORWARD LENGTH=338	0.260839	0	0.00880419	54.09	47.474	54.09					0.260839	0	0.00880419	54.09																															S
acyl-CoAbindingprotein1	213	acyl-CoAbindingprotein1	acyl-CoAbindingprotein1	AT5G53470.1 | Symbols: ACBP1, ACBP | acyl-CoA binding protein 1 | chr5:21710497-21712391 FORWARD LENGTH=338	0.999999	62.3912	2.56381e-22	161.5	153.47	161.5	0.999906	40.2764	5.9839e-16	132.16	0.999997	54.9686	9.49168e-22	156.02	0.998317	27.755	4.81414e-09	100.15	0.999971	45.4249	3.3907e-16	136.66	0.999999	62.3912	2.56381e-22	161.5	0.999988	49.3862	1.37697e-21	152.64					0.991348	20.8667	5.88076e-05	71.299	0.999888	39.5271	2.27225e-16	138.61		1	S
acyl-CoAbindingprotein2	56	acyl-CoAbindingprotein2	acyl-CoAbindingprotein2	AT4G27780.1 | Symbols: ACBP2 | acyl-CoA binding protein 2 | chr4:13847774-13849629 FORWARD LENGTH=354	1	114.932	4.81983e-20	185.41	179.7	161.51	1	97.9299	4.57926e-11	154.42	1	119.363	4.81983e-20	185.41	1	107.389	1.66064e-14	163.68	1	93.9477	3.20731e-09	138	1	83.7115	9.87816e-09	128.21	1	94.5205	5.48513e-09	134.66	1	101.67	6.17424e-09	133.65	0.999999	60.2908	0.000106031	87.326	1	114.932	1.01627e-11	161.51		1	S
acyl-CoAbindingprotein4	8	acyl-CoAbindingprotein4	acyl-CoAbindingprotein4	AT3G05420.1 | Symbols: ACBP4 | acyl-CoA binding protein 4 | chr3:1561880-1567047 FORWARD LENGTH=668	0.999959	43.8467	2.50855e-06	164.39	148.8	164.39	0.999959	43.8467	2.50855e-06	164.39	0.996927	25.1117	0.00134176	100.93					0.999599	33.9622	1.34718e-05	154	0.971275	15.2911	0.00283426	93.839	0.992806	21.3987	0.000491235	115.33	0.990351	20.1133	0.000906389	108.3	0.994749	23.0638	0.0339613	60.255	0.998707	28.889	0.00451787	86.114		1	S
acyl-CoAbindingprotein4	137	acyl-CoAbindingprotein4	acyl-CoAbindingprotein4	AT3G05420.1 | Symbols: ACBP4 | acyl-CoA binding protein 4 | chr3:1561880-1567047 FORWARD LENGTH=668	0.911377	10.6679	7.55365e-18	202.63	169.36	202.63									0.911377	10.6679	7.55365e-18	202.63																					0.858545	10.2671	1.33811e-08	157.91		1	S
acyl-CoAbindingprotein4	515	acyl-CoAbindingprotein4	acyl-CoAbindingprotein4	AT3G05420.1 | Symbols: ACBP4 | acyl-CoA binding protein 4 | chr3:1561880-1567047 FORWARD LENGTH=668	1	84.5195	1.5563e-45	286.65	266.46	104.09	1	76.5477	2.57609e-20	211.17	1	120.276	7.67608e-35	251.76	1	87.636	9.89701e-27	231.74	1	90.0522	1.41735e-35	265.34	1	86.1967	1.5563e-45	286.65	1	95.5562	7.6043e-35	251.91	1	100.383	1.62127e-20	215.93	1	95.3297	7.3975e-11	176.91	1	84.5195	1.99313e-35	264.09		1;2	S
acyl-CoAbindingprotein4	520	acyl-CoAbindingprotein4	acyl-CoAbindingprotein4	AT3G05420.1 | Symbols: ACBP4 | acyl-CoA binding protein 4 | chr3:1561880-1567047 FORWARD LENGTH=668	1	162.002	2.51477e-20	211.53	201.85	162	1	211.171	2.57609e-20	211.17	1	196.409	1.39001e-15	196.41	1	181.066	3.66944e-11	181.07	1	211.535	2.51477e-20	211.53	1	199.687	8.87907e-16	199.69	1	194.16	1.73447e-15	194.16	1	187.078	2.81916e-15	187.08					1	162.002	4.87868e-08	162		2	S
acyl-CoAbindingprotein4	159	acyl-CoAbindingprotein4	acyl-CoAbindingprotein4	AT3G05420.1 | Symbols: ACBP4 | acyl-CoA binding protein 4 | chr3:1561880-1567047 FORWARD LENGTH=668	0.997929	30.3404	5.94728e-08	94.73	88.826	72.687	0.838385	10.655	0.000102415	64.914	0.864549	11.1836	0.000106875	64.273					0.960606	17.0327	0.000120573	62.302					0.997929	30.3404	4.83916e-05	72.687	0.993889	25.1107	5.94728e-08	94.73					0.813594	6.59053	1.83563e-07	82.486		1	S
acyl-CoAbindingprotein4	649	acyl-CoAbindingprotein4	acyl-CoAbindingprotein4	AT3G05420.1 | Symbols: ACBP4 | acyl-CoA binding protein 4 | chr3:1561880-1567047 FORWARD LENGTH=668	1	76.8498	4.30891e-06	99.943	90.412	96.181	1	77.5537	7.11417e-05	85.913	1	88.5016	4.30891e-06	99.943																	0.999979	46.6819	0.00119338	59.912	1	76.8498	2.22265e-05	96.181						1	S
acyl-CoAbindingprotein4	667	acyl-CoAbindingprotein4	acyl-CoAbindingprotein4	AT3G05420.1 | Symbols: ACBP4 | acyl-CoA binding protein 4 | chr3:1561880-1567047 FORWARD LENGTH=668	0.998989	29.9467	4.60096e-05	74.579	68.738	74.579					0.955811	13.3619	0.0177899	40.121	0.998989	29.9467	4.60096e-05	74.579																										1	S
acyl-CoAbindingprotein4	501	acyl-CoAbindingprotein4	acyl-CoAbindingprotein4	AT3G05420.1 | Symbols: ACBP4 | acyl-CoA binding protein 4 | chr3:1561880-1567047 FORWARD LENGTH=668	0.999872	38.9217	1.65216e-31	209.25	200.53	157.28	0.998269	27.6143	1.07464e-14	156.13	0.999872	38.9217	3.60649e-15	157.28	0.999711	35.3843	1.65216e-31	209.25	0.999075	30.3359	2.76365e-14	144.5	0.994052	22.2428	1.36921e-18	174.19	0.998158	27.3408	3.91676e-15	156.74	0.997901	26.7706	5.16714e-19	174.71	0.99718	25.4864	3.97256e-07	116.84	0.998756	29.0451	2.00136e-18	169.43		1	S
acyl-CoAbindingprotein4	503	acyl-CoAbindingprotein4	acyl-CoAbindingprotein4	AT3G05420.1 | Symbols: ACBP4 | acyl-CoA binding protein 4 | chr3:1561880-1567047 FORWARD LENGTH=668	0.999987	48.8415	1.82553e-65	288.21	276.44	211.68	0.999949	43.0122	8.76643e-41	232.84	0.988739	19.8121	1.46887e-31	211.16	0.995956	24.1339	1.14936e-40	228.3	0.999987	48.8415	5.63874e-32	211.68	0.999915	40.7543	1.73799e-24	189.09	0.999923	41.3803	4.88753e-32	221.37	0.999538	33.3802	1.37538e-64	280.43	0.997624	26.3822	1.49955e-18	173.21	0.999888	39.6689	1.82553e-65	288.21		1	S
acyl-CoAbindingprotein5	9	acyl-CoAbindingprotein5	acyl-CoAbindingprotein5	AT5G27630.1 | Symbols: ACBP5 | acyl-CoA binding protein 5 | chr5:9776101-9780780 FORWARD LENGTH=648	0.999851	38.6437	0.000878691	108.77	92.887	105.2	0.997348	26.2316	0.00263199	94.767									0.999567	34.1095	0.00198545	97.734					0.999454	32.7003	0.000878691	108.77	0.999851	38.6437	0.00108933	105.2										1	S
Acyl-CoAN-acyltransferasewithRING/FYVE/PHD-typezincfingerprotein	151	Acyl-CoAN-acyltransferasewithRING/FYVE/PHD-typezincfingerprotein	Acyl-CoAN-acyltransferasewithRING/FYVE/PHD-typezincfingerprotein	AT1G05380.1 | Symbols: | Acyl-CoA N-acyltransferase with RING/FYVE/PHD-type zinc finger protein | chr1:1577231-1582190 FORWARD LENGTH=1138	0.989054	19.5598	0.0263068	107.95	55.236	107.95					0.989054	19.5598	0.0263068	107.95					0.962385	14.0799	0.0276277	106.62	0.973349	15.6255	0.0316844	102.52																		1	S
Adaptinear-bindingcoat-associatedprotein1NECAP-1	238	Adaptinear-bindingcoat-associatedprotein1NECAP-1	Adaptinear-bindingcoat-associatedprotein1NECAP-1	AT3G58600.1 | Symbols: | Adaptin ear-binding coat-associated protein 1 NECAP-1 | chr3:21668746-21670999 REVERSE LENGTH=302	0.718399	7.09753	0.000125167	59.957	49.699	55.871									0.588608	4.19229	0.000125167	59.957																	0.57606	4.49137	0.00748868	47.59	0.718399	7.09753	0.00197754	55.871		1	S
Adaptinear-bindingcoat-associatedprotein1NECAP-1	212	Adaptinear-bindingcoat-associatedprotein1NECAP-1	Adaptinear-bindingcoat-associatedprotein1NECAP-1	AT3G58600.1 | Symbols: | Adaptin ear-binding coat-associated protein 1 NECAP-1 | chr3:21668746-21670999 REVERSE LENGTH=302	0.999998	56.2352	0.00954518	77.124	47.197	77.124																	0.999998	56.2352	0.00954518	77.124																		1	S
Adaptinear-bindingcoat-associatedprotein1NECAP-1	246	Adaptinear-bindingcoat-associatedprotein1NECAP-1	Adaptinear-bindingcoat-associatedprotein1NECAP-1	AT3G58600.1 | Symbols: | Adaptin ear-binding coat-associated protein 1 NECAP-1 | chr3:21668746-21670999 REVERSE LENGTH=302	0.986783	18.7312	2.5845e-20	209.67	199.72	179.59	0.986783	18.7312	4.79296e-11	179.59	0.870882	8.29106	2.5845e-20	209.67	0.799319	6.00435	0.000197343	104.81	0.985772	18.6059	2.29864e-05	131.32	0.963034	14.1585	9.53776e-11	174.72	0.889291	9.16088	1.21177e-05	113.07	0.901583	9.70346	5.74576e-07	143.76	0.871095	8.44642	9.97089e-05	115.37	0.779575	5.4954	0.000346805	99.669		1	S
Adaptinear-bindingcoat-associatedprotein1NECAP-1	248	Adaptinear-bindingcoat-associatedprotein1NECAP-1	Adaptinear-bindingcoat-associatedprotein1NECAP-1	AT3G58600.1 | Symbols: | Adaptin ear-binding coat-associated protein 1 NECAP-1 | chr3:21668746-21670999 REVERSE LENGTH=302	0.807341	6.25553	1.59939e-15	194.06	178.62	89.613									0.588446	1.5641	0.00839361	73.891					0.619225	2.11223	0.000172292	107.52					0.807341	6.25553	0.00154519	89.613	0.58769	1.60977	0.00156581	89.44	0.644028	2.57612	1.59939e-15	194.06		1	S
Adaptinfamilyprotein	788	Adaptinfamilyprotein	Adaptinfamilyprotein	AT1G31730.1 | Symbols: | Adaptin family protein | chr1:11359907-11363916 FORWARD LENGTH=938	0.69048	4.78377	1.80649e-11	177.36	163.2	177.36					0.592862	4.64244	5.7772e-10	164.22	0.518543	3.33261	2.70462e-05	136.3	0.69048	4.78377	1.80649e-11	177.36	0.514035	3.25421	1.24976e-05	139.86	0.631219	3.87373	1.27538e-06	145.52	0.504687	3.09186	1.06305e-06	148.52	0.585689	4.5137	2.44662e-11	165.86	0.603479	3.47752	5.64501e-10	164.68		1	S
Adaptinfamilyprotein	789	Adaptinfamilyprotein	Adaptinfamilyprotein	AT1G31730.1 | Symbols: | Adaptin family protein | chr1:11359907-11363916 FORWARD LENGTH=938	0.401265	0	1.321e-32	237.05	237.05	170.74													0.401265	0	1.80649e-11	170.74													0.376075	0	2.44662e-11	165.86	0.397389	0	1.321e-32	237.05			S
Adaptinfamilyprotein	790	Adaptinfamilyprotein	Adaptinfamilyprotein	AT1G31730.1 | Symbols: | Adaptin family protein | chr1:11359907-11363916 FORWARD LENGTH=938	0.900066	12.199	1.321e-32	237.05	237.05	174.19	0.70991	6.72996	1.3545e-12	179.1	0.624535	3.80201	4.49241e-12	166.57					0.649039	6.19988	2.12655e-17	186.98	0.584566	3.11173	1.69676e-08	147.1	0.900066	12.199	2.58351e-12	174.19	0.674823	4.47513	1.779e-11	170.95	0.605745	6.63634	7.92971e-10	162.77	0.397389	0	1.321e-32	237.05		1	S
Adaptinfamilyprotein	903	Adaptinfamilyprotein	Adaptinfamilyprotein	AT1G31730.1 | Symbols: | Adaptin family protein | chr1:11359907-11363916 FORWARD LENGTH=938	0.980521	17.0188	0.00239279	133.12	113.69	123.38	0.706903	3.82349	0.0217483	80.24	0.714618	3.98646	0.01513	89.609					0.848074	7.46801	0.00239279	133.12					0.726346	4.23942	0.0178456	85.764	0.980521	17.0188	0.0027446	123.38	0.958794	13.6677	0.00435689	114.45	0.707891	3.84422	0.01513	89.609		1	S
adenylatecyclases	65	adenylatecyclases	adenylatecyclases	AT2G11890.1 | Symbols: | adenylate cyclases | chr2:4802999-4803631 FORWARD LENGTH=210	0.968972	15.1804	9.4575e-11	160.64	139.86	118.19	0.924642	11.0535	9.4575e-11	160.64	0.923319	12.0668	2.74886e-08	136.35	0.892359	9.4388	4.86941e-08	131.45	0.839519	7.97619	7.79776e-08	124.68	0.935676	12.544	8.12369e-08	123.92	0.906985	11.6853	3.82773e-08	133.86	0.968972	15.1804	1.17251e-10	118.19	0.557359	2.23543	0.026773	47.567	0.808591	6.28725	4.78736e-06	108.18		1	S
ADP-glucosepyrophosphorylasefamilyprotein	217	ADP-glucosepyrophosphorylasefamilyprotein	ADP-glucosepyrophosphorylasefamilyprotein	AT1G74910.1 | Symbols: | ADP-glucose pyrophosphorylase family protein | chr1:28135770-28138456 REVERSE LENGTH=415	0.669944	3.0745	7.70138e-06	133.66	120.25	107.84	0.648336	2.65672	8.33113e-05	102.03	0.647204	2.63517	3.09565e-05	117.2	0.622837	2.17845	3.48731e-05	116.06	0.663638	2.95123	2.98061e-05	117.53	0.626532	2.24691	2.71177e-05	118.31	0.632737	2.36247	0.000407456	93.427	0.64726	2.63624	7.70138e-06	132.51	0.632084	2.35027	8.35606e-05	133.66	0.669944	3.0745	6.32515e-05	107.84		1	S
ADP-glucosepyrophosphorylasefamilyprotein	218	ADP-glucosepyrophosphorylasefamilyprotein	ADP-glucosepyrophosphorylasefamilyprotein	AT1G74910.1 | Symbols: | ADP-glucose pyrophosphorylase family protein | chr1:28135770-28138456 REVERSE LENGTH=415	0.999967	44.8386	4.65139e-15	196.75	181.59	180.31	0.999892	39.6536	4.84517e-15	196.38	0.994538	22.6031	8.92821e-15	191.49	0.999829	37.6593	8.92986e-08	162.86	0.999967	44.8386	1.1956e-10	180.31	0.999484	32.8702	7.57586e-07	157.82	0.999658	34.6636	3.98501e-12	184.42	0.999849	38.2143	4.65139e-15	196.75	0.998021	27.0272	3.41932e-06	142.08	0.995579	23.5256	2.29561e-06	146.2		1	S
ADP-ribosylationfactorB1B	191	ADP-ribosylationfactorB1B	ADP-ribosylationfactorB1B	AT5G17060.1 | Symbols: ATARFB1B, ARFB1B | ADP-ribosylation factor B1B | chr5:5611056-5612639 FORWARD LENGTH=192	0.999955	43.5008	0.00132293	98.04	91.599	98.04																													0.999955	43.5008	0.00132293	98.04						1	S
ADR1-like1	150	ADR1-like1	ADR1-like1	AT4G33300.1 | Symbols: ADR1-L1 | ADR1-like 1 | chr4:16051162-16054005 REVERSE LENGTH=816	1	96.1135	5.34668e-08	194.48	112.2	96.113	1	139.307	4.2967e-06	181.31	1	150.457	1.28919e-05	174.77	1	131.826	3.2404e-05	163.12	1	189.166	7.92961e-08	189.17	1	159.445	7.47867e-05	159.44	1	123.618	5.50061e-08	194.17	1	194.482	5.34668e-08	194.48	1	86.0142	9.1261e-05	158.02	1	96.1135	1.96111e-05	169.65		1	S
Aha1domain-containingprotein	295	Aha1domain-containingprotein	Aha1domain-containingprotein	AT3G12050.1 | Symbols: | Aha1 domain-containing protein | chr3:3839289-3841303 FORWARD LENGTH=360	1	84.1068	1.86902e-05	133.48	115.88	102.52					1	80.8784	0.000126961	112.42	1	93.1913	1.86902e-05	133.48	1	96.3743	6.86845e-05	118.73	1	74.0687	0.000786268	95.981	1	82.798	0.000175243	107.2	1	74.747	0.00118499	92.636	1	84.2093	0.000194826	105.08	1	84.1068	0.000218456	102.52		1	S
ALC-interactingprotein1	112	ALC-interactingprotein1	ALC-interactingprotein1	AT5G01370.1 | Symbols: ACI1 | ALC-interacting protein 1 | chr5:152575-154295 FORWARD LENGTH=427	1	64.9184	0.0143831	73.781	41.847	73.781																													1	64.9184	0.0143831	73.781						1	S
alcoholdehydrogenase1	229	alcoholdehydrogenase1	alcoholdehydrogenase1	AT1G77120.1 | Symbols: ADH1, ADH, ATADH, ATADH1 | alcohol dehydrogenase 1 | chr1:28975509-28977216 FORWARD LENGTH=379	1	108.769	0.00022085	146.79	94.533	108.77					1	83.6516	0.00928678	83.652					1	146.788	0.00022085	146.79	1	136.941	0.000379446	136.94	1	126.658	0.000580525	126.66									1	108.769	0.00192995	108.77		1	S
AlcoholdehydrogenasetranscriptionfactorMyb/SANT-likefamilyprotein	167	AlcoholdehydrogenasetranscriptionfactorMyb/SANT-likefamilyprotein	AlcoholdehydrogenasetranscriptionfactorMyb/SANT-likefamilyprotein	AT2G44730.1 | Symbols: | Alcohol dehydrogenase transcription factor Myb/SANT-like family protein | chr2:18437447-18438565 REVERSE LENGTH=372	1	77.8668	6.77412e-13	117.35	108.39	94.09	1	97.2334	9.43487e-13	116.84	1	77.8668	6.77412e-13	117.35													1	84.2469	9.05432e-08	97.384					1	64.1695	1.42314e-12	106.35						1	S
AlcoholdehydrogenasetranscriptionfactorMyb/SANT-likefamilyprotein	246	AlcoholdehydrogenasetranscriptionfactorMyb/SANT-likefamilyprotein	AlcoholdehydrogenasetranscriptionfactorMyb/SANT-likefamilyprotein	AT2G44730.1 | Symbols: | Alcohol dehydrogenase transcription factor Myb/SANT-like family protein | chr2:18437447-18438565 REVERSE LENGTH=372	0.999986	50.5093	3.18543e-08	160.46	147.7	160.46									0.997919	27.9552	1.895e-05	121.45													0.999986	50.5093	3.18543e-08	160.46										1	S
aldehydedehydrogenase2C4	355	aldehydedehydrogenase2C4	aldehydedehydrogenase2C4	AT3G24503.1 | Symbols: ALDH2C4, ALDH1A, REF1 | aldehyde dehydrogenase 2C4 | chr3:8919732-8923029 REVERSE LENGTH=501	1	81.5597	0.000182025	150.15	104.24	138.22	1	88.9741	0.000282263	141.91	1	68.8786	0.0007008	121.36	1	91.3564	0.00030439	140.78	1	75.5631	0.00089848	119.34	1	88.0445	0.000182025	150.15	1	69.5545	0.000563788	127.51	1	70.6321	0.000517581	129.88	0.999998	57.1448	0.00102491	118.04	1	81.5597	0.000354463	138.22		1	S
aldehydeoxidase1	595	aldehydeoxidase1	aldehydeoxidase1	AT5G20960.1 | Symbols: AAO1, AO1, ATAO, AT-AO1, AOalpha, AtAO1 | aldehyde oxidase 1 | chr5:7116783-7122338 FORWARD LENGTH=1368	1	68.6533	1.85808e-48	194.79	178.71	194.79	0.955939	16.3797	0.000760192	55.033	0.999641	37.4602	2.38866e-10	98.74					0.999764	36.5477	1.99956e-14	117.49	1	68.6533	1.85808e-48	194.79	0.998594	29.2107	3.73547e-28	159.22					0.754438	7.90948	0.00231414	47.596						1	S
aldehydeoxidase2	197	aldehydeoxidase2	aldehydeoxidase2	AT3G43600.1 | Symbols: AAO2, AO3, atAO-2, AOgamma, AtAO3 | aldehyde oxidase 2 | chr3:15512778-15517375 REVERSE LENGTH=1321	1	71.0566	3.43405e-10	179.21	147.49	169.46	0.999948	42.8326	3.43405e-10	179.21	0.999999	59.5686	1.1292e-09	167.09					0.999982	47.5662	7.54458e-06	142.1									1	71.0566	9.75094e-10	169.46					0.999997	56.153	1.28711e-09	164.65		1	S
Alg9-likemannosyltransferasefamily	21	Alg9-likemannosyltransferasefamily	Alg9-likemannosyltransferasefamily	AT1G16900.1 | Symbols: | Alg9-like mannosyltransferase family | chr1:5779262-5782303 REVERSE LENGTH=570	0.809433	7.33527	0.0108927	78.615	59.884	78.615																									0.809433	7.33527	0.0108927	78.615										1	S
alleneoxidesynthase	5	alleneoxidesynthase	alleneoxidesynthase	AT5G42650.1 | Symbols: AOS, CYP74A, DDE2 | allene oxide synthase | chr5:17097803-17099359 REVERSE LENGTH=518	0.847359	7.23922	0.0407796	45.257	22.165	45.257					0.847359	7.23922	0.0407796	45.257																														3	S
alleneoxidesynthase	19	alleneoxidesynthase	alleneoxidesynthase	AT5G42650.1 | Symbols: AOS, CYP74A, DDE2 | allene oxide synthase | chr5:17097803-17099359 REVERSE LENGTH=518	0.794307	6.01966	0.0407796	45.257	22.165	45.257					0.794307	6.01966	0.0407796	45.257																														3	S
alpha-xylosidase1	872	alpha-xylosidase1	alpha-xylosidase1	AT1G68560.1 | Symbols: ATXYL1, XYL1, TRG1 | alpha-xylosidase 1 | chr1:25734435-25737897 REVERSE LENGTH=915	0.999671	34.8325	0.0246315	132.84	6.2947	132.84					0.999671	34.8325	0.0246315	132.84																														1	S
AluminiuminducedproteinwithYGLandLRDRmotifs	215	AluminiuminducedproteinwithYGLandLRDRmotifs	AluminiuminducedproteinwithYGLandLRDRmotifs	AT3G22850.1 | Symbols: | Aluminium induced protein with YGL and LRDR motifs | chr3:8089067-8090275 FORWARD LENGTH=248	0.999614	34.1275	2.24788e-36	267.93	251.73	262.3	0.999118	30.5411	9.30624e-35	248.22	0.99882	29.2779	7.90743e-27	234.9	0.998489	28.2016	4.21395e-35	259.27	0.99905	30.2202	4.52246e-35	258.6	0.999369	31.9941	5.97206e-35	255.45	0.997196	25.5108	2.55989e-20	209.83	0.999099	30.4506	2.24788e-36	267.93	0.99884	29.3497	8.79731e-35	249.32	0.999614	34.1275	2.81968e-35	262.3		1	S
AluminiuminducedproteinwithYGLandLRDRmotifs	216	AluminiuminducedproteinwithYGLandLRDRmotifs	AluminiuminducedproteinwithYGLandLRDRmotifs	AT3G22850.1 | Symbols: | Aluminium induced protein with YGL and LRDR motifs | chr3:8089067-8090275 FORWARD LENGTH=248	0.558596	1.02261	0.000698429	87.824	79.095	87.519	0.558596	1.02261	0.00071286	87.519	0.5	0	0.00277466	75.316	0.558486	1.02067	0.00119379	79.346	0.5	0	0.00627754	66.387													0.5	0	0.000698429	87.824	0.5	0	0.00719839	64.04		1	S
AluminiuminducedproteinwithYGLandLRDRmotifs	240	AluminiuminducedproteinwithYGLandLRDRmotifs	AluminiuminducedproteinwithYGLandLRDRmotifs	AT3G22850.1 | Symbols: | Aluminium induced protein with YGL and LRDR motifs | chr3:8089067-8090275 FORWARD LENGTH=248	1	82.8573	8.67023e-12	208.56	163.92	193.04	1	92.1269	7.55927e-08	189.41	1	83.341	5.0327e-06	180.62	1	117.397	9.60177e-12	205.97	1	111.679	6.57177e-09	204.09	1	118.616	3.85016e-08	197.3	1	89.4256	1.54548e-08	202.31	1	71.716	8.67023e-12	208.56	0.999996	53.7735	9.47113e-08	185.99	1	82.8573	5.85427e-08	193.04		1	S
aluminum-activatedmalatetransporter1	459	aluminum-activatedmalatetransporter1	aluminum-activatedmalatetransporter1	AT1G08430.1 | Symbols: ALMT1, ATALMT1 | aluminum-activated malate transporter 1 | chr1:2658800-2661029 FORWARD LENGTH=493	0.997679	27.0119	0.00368238	68.845	54.243	40.186																									0.997679	27.0119	0.0468408	40.186					0.990531	20.2224	0.00368238	68.845		1	S
aluminum-activatedmalatetransporter9	502	aluminum-activatedmalatetransporter9	aluminum-activatedmalatetransporter9	AT3G18440.1 | Symbols: AtALMT9, ALMT9 | aluminum-activated malate transporter 9 | chr3:6328181-6330652 FORWARD LENGTH=598	1	103.419	0.00758315	114.5	105.26	103.42	1	114.497	0.00758315	114.5	1	93.1659	0.0196224	93.166	1	66.2734	0.0768251	66.273	1	79.8925	0.0328328	79.893	1	96.9355	0.0158706	96.936	1	67.5074	0.0727827	67.507	1	96.9355	0.0158706	96.936					1	103.419	0.0112839	103.42		1	S
ALWAYSEARLY4	69	ALWAYSEARLY4	ALWAYSEARLY4	AT5G37720.1 | Symbols: ALY4 | ALWAYS EARLY 4 | chr5:14981805-14983978 REVERSE LENGTH=288	1	79.2743	4.93891e-11	160.05	155.39	135.37	1	66.5321	4.93891e-11	160.05	1	69.7896	2.69856e-10	148.72	1	79.2743	6.4409e-06	135.37					1	66.855	8.82324e-07	116.04	1	64.0126	1.26356e-08	135.98	0.999909	40.4066	4.68686e-05	115.18					1	64.5188	1.78972e-10	150.91		1	S
Aminoacidkinasefamilyprotein	6	Aminoacidkinasefamilyprotein	Aminoacidkinasefamilyprotein	AT1G26640.1 | Symbols: | Amino acid kinase family protein | chr1:9207620-9209766 REVERSE LENGTH=332	0.558513	2.48504	0.00152322	88.021	77.649	88.021	0.529957	0.521027	0.00189675	83.226																					0.558513	2.48504	0.00152322	88.021										1	S
Aminoacidkinasefamilyprotein	8	Aminoacidkinasefamilyprotein	Aminoacidkinasefamilyprotein	AT1G26640.1 | Symbols: | Amino acid kinase family protein | chr1:9207620-9209766 REVERSE LENGTH=332	0.985654	18.585	0.000700965	112.02	98.757	74.944	0.985654	18.585	0.0289067	74.944	0.975753	16.128	0.000700965	112.02	0.75664	4.93443	0.0700158	62.466	0.976358	16.2449	0.0289067	74.944	0.962404	14.2534	0.0165594	78.692	0.981532	20.2651	0.000916938	106.93	0.889128	9.15551	0.0323953	73.885					0.911117	10.1076	0.00730967	75.986		1	S
aminoacidpermease1	3	aminoacidpermease1	aminoacidpermease1	AT1G58360.1 | Symbols: AAP1, NAT2 | amino acid permease 1 | chr1:21676623-21680313 FORWARD LENGTH=485	0.992119	21.0231	1.86983e-11	115.76	105.7	115.76																									0.992119	21.0231	1.86983e-11	115.76										1	S
aminoacidpermease5	17	aminoacidpermease5	aminoacidpermease5	AT1G44100.1 | Symbols: AAP5 | amino acid permease 5 | chr1:16764651-16767223 REVERSE LENGTH=480	0.983017	18.1076	0.000300144	96.78	91.626	96.78					0.859503	9.51068	0.00378052	73.576	0.88117	10.8507	0.00321691	74.89													0.78157	7.03913	0.00345383	74.338	0.78823	7.55391	0.000895419	85.28	0.983017	18.1076	0.000300144	96.78		1	S
aminopeptidaseP1	169	aminopeptidaseP1	aminopeptidaseP1	AT4G36760.1 | Symbols: ATAPP1, APP1 | aminopeptidase P1 | chr4:17326688-17329979 FORWARD LENGTH=645	0.999551	33.476	0.00147327	91.28	75.893	91.28	0.999366	31.9775	0.00692371	72.705	0.999551	33.476	0.00147327	91.28	0.999064	30.283	0.00239962	81.494	0.992581	21.2644	0.00765098	71.548	0.987739	19.0612	0.00903601	69.345	0.995697	23.6435	0.00615532	73.927	0.996079	24.0487	0.0124176	63.966	0.993202	21.6466	0.00957317	68.49	0.998276	27.628	0.00365039	77.912		1	S
aminophospholipidATPase1	40	aminophospholipidATPase1	aminophospholipidATPase1	AT5G04930.1 | Symbols: ALA1 | aminophospholipid ATPase 1 | chr5:1445509-1449568 FORWARD LENGTH=1158	1	65.1685	1.82491e-06	166.24	128.89	147.66	0.999999	58.9146	0.000112218	123.75	0.999999	61.0728	1.82491e-06	166.24	0.99982	37.4378	0.00185395	98.337	0.999227	31.1133	0.00287572	93.649	0.999985	48.212	2.28005e-05	145.81	0.999997	55.3813	0.00283851	106.03	1	65.1685	6.77068e-06	147.66	1	65.2984	7.69325e-05	131.49	0.999999	60.8806	1.8221e-05	149.83		1	S
aminophospholipidATPase1	47	aminophospholipidATPase1	aminophospholipidATPase1	AT5G04930.1 | Symbols: ALA1 | aminophospholipid ATPase 1 | chr5:1445509-1449568 FORWARD LENGTH=1158	1	79.2713	5.89285e-115	363.3	339.23	214.24	1	101.482	9.18257e-47	262.47	1	79.1294	5.89285e-115	363.3	1	63.1223	3.45214e-20	199.91	1	93.3713	2.53626e-46	251.98	1	64.7513	1.54327e-14	177.01	1	74.1769	6.70417e-27	208.07	1	79.2713	1.21769e-86	330.82	0.999994	52.0865	2.82272e-14	170.79	0.999999	62.4839	9.75815e-20	189.74		1;2	S
aminophospholipidATPase1	58	aminophospholipidATPase1	aminophospholipidATPase1	AT5G04930.1 | Symbols: ALA1 | aminophospholipid ATPase 1 | chr5:1445509-1449568 FORWARD LENGTH=1158	1	70.2696	2.52933e-116	372.88	342.65	369.87	0.999999	62.0449	8.17343e-86	327.77	1	70.2696	2.02613e-115	369.87	0.99998	46.9845	1.24841e-100	351.62	0.999999	59.5316	2.47442e-99	338.36	0.999997	54.7039	1.42337e-99	344.29	1	64.4546	2.52933e-116	372.88	0.999997	55.1589	1.62228e-85	324.25	0.999984	48.0387	8.77898e-47	262.73	0.999983	47.8066	1.02885e-35	236.43		1;2	S
aminophospholipidATPase1	6	aminophospholipidATPase1	aminophospholipidATPase1	AT5G04930.1 | Symbols: ALA1 | aminophospholipid ATPase 1 | chr5:1445509-1449568 FORWARD LENGTH=1158	1	97.0096	1.36647e-08	122.65	118.41	122.65																	1	97.0096	1.36647e-08	122.65	0.931271	12.8276	0.0018085	62.325														1	S
aminophospholipidATPase1	20	aminophospholipidATPase1	aminophospholipidATPase1	AT5G04930.1 | Symbols: ALA1 | aminophospholipid ATPase 1 | chr5:1445509-1449568 FORWARD LENGTH=1158	0.953678	13.1362	1.00131e-08	128.01	121.89	125.11	0.89864	9.4801	1.78849e-06	104.7	0.810517	6.31195	5.53481e-07	116.45	0.722671	4.16515	0.000862954	72.317	0.939814	11.9354	1.11654e-08	126.32	0.664591	3.45903	0.00305919	58.206	0.953678	13.1362	1.04555e-05	125.11	0.923163	10.7971	1.00131e-08	128.01	0.663403	4.4629	0.0118395	53.96	0.926932	11.0958	1.0016e-05	99.6		1	S
aminophospholipidATPase1	21	aminophospholipidATPase1	aminophospholipidATPase1	AT5G04930.1 | Symbols: ALA1 | aminophospholipid ATPase 1 | chr5:1445509-1449568 FORWARD LENGTH=1158	0.487155	0.921499	0.00201148	60.278	52.38	60.278																													0.487155	0.921499	0.00201148	60.278							S
aminophospholipidATPase2	1082	aminophospholipidATPase2	aminophospholipidATPase2	AT5G44240.1 | Symbols: ALA2 | aminophospholipid ATPase 2 | chr5:17817186-17823598 FORWARD LENGTH=1139	1	87.4081	2.49589e-08	171.6	144.55	171.6	1	72.1931	1.27791e-06	149.93	1	84.4873	3.54287e-08	166.16					1	84.2614	3.22096e-08	167.83	0.999998	56.1722	5.25669e-05	130.56	0.999996	54.4755	3.5992e-05	134.49	1	87.4081	2.49589e-08	171.6	0.999996	54.0863	0.000464874	110.64	0.999999	58.7133	1.32551e-06	149.41		1	S
aminophospholipidATPase2	1093	aminophospholipidATPase2	aminophospholipidATPase2	AT5G44240.1 | Symbols: ALA2 | aminophospholipid ATPase 2 | chr5:17817186-17823598 FORWARD LENGTH=1139	0.999771	36.8884	6.2709e-07	104.72	89.779	88.278	0.999131	31.2924	4.96789e-05	85.814	0.999005	30.3352	0.000125002	78.45	0.999771	36.8884	4.15262e-05	88.278	0.999728	36.4147	6.2709e-07	104.72	0.991441	20.7422	6.59031e-06	98.84	0.991792	20.9017	0.000707808	66.027					0.974914	16.5903	0.00091544	61.602	0.998684	28.2692	5.78874e-05	83.332		2	S
aminophospholipidATPase2	1103	aminophospholipidATPase2	aminophospholipidATPase2	AT5G44240.1 | Symbols: ALA2 | aminophospholipid ATPase 2 | chr5:17817186-17823598 FORWARD LENGTH=1139	0.999228	33.6383	1.97051e-36	231.5	220.36	176.26	0.961881	14.0631	1.44127e-13	167.29	0.984532	18.339	3.54438e-20	188.32	0.988945	22.0559	4.7085e-11	152.64	0.994439	22.5573	3.52017e-20	188.44	0.992399	22.9254	7.05436e-15	176.15	0.998367	28.9994	1.97051e-36	231.5	0.999228	33.6383	1.90528e-19	193.27	0.994765	25.7985	1.24667e-07	125.28	0.980418	17.9049	7.20975e-28	225.68		1;2	S
aminophospholipidATPase2	1110	aminophospholipidATPase2	aminophospholipidATPase2	AT5G44240.1 | Symbols: ALA2 | aminophospholipid ATPase 2 | chr5:17817186-17823598 FORWARD LENGTH=1139	0.999999	61.1258	1.07048e-13	163.84	140.82	163.84					0.999452	32.6072	0.000148027	94.569					0.999138	30.6425	8.51227e-08	123.02					0.99997	45.2144	2.04689e-06	116	0.999282	31.439	0.00242587	73.498	0.997105	25.3713	0.000185174	92.977	0.999999	61.1258	1.07048e-13	163.84		1	S
aminophospholipidATPase3	6	aminophospholipidATPase3	aminophospholipidATPase3	AT1G59820.1 | Symbols: ALA3 | aminophospholipid ATPase 3 | chr1:22011599-22020023 FORWARD LENGTH=1213	0.999719	37.8886	4.06379e-24	222.45	209.92	124.69	0.99114	20.6288	4.5196e-08	159.18	0.987078	19.0907	2.13416e-16	187.16	0.999719	37.8886	5.1899e-11	163.99	0.996694	25.2554	2.01128e-11	176.56	0.996337	24.4512	2.30969e-16	185.66	0.992603	21.8612	1.49502e-16	192.65	0.998133	27.9403	4.06379e-24	222.45	0.982105	17.3969	3.47027e-11	170.79	0.832639	6.97356	1.16949e-08	162.41		1;2	S
aminophospholipidATPase3	11	aminophospholipidATPase3	aminophospholipidATPase3	AT1G59820.1 | Symbols: ALA3 | aminophospholipid ATPase 3 | chr1:22011599-22020023 FORWARD LENGTH=1213	0.346507	0.682486	0.000592239	73.672	66.226	73.672					0.346507	0.682486	0.000592239	73.672																															S
aminophospholipidATPase3	12	aminophospholipidATPase3	aminophospholipidATPase3	AT1G59820.1 | Symbols: ALA3 | aminophospholipid ATPase 3 | chr1:22011599-22020023 FORWARD LENGTH=1213	0.366252	1.16225	0.000613805	73.389	66.619	73.389									0.366252	1.16225	0.000613805	73.389																											S
aminophospholipidATPase3	20	aminophospholipidATPase3	aminophospholipidATPase3	AT1G59820.1 | Symbols: ALA3 | aminophospholipid ATPase 3 | chr1:22011599-22020023 FORWARD LENGTH=1213	0.310951	0	4.31002e-05	87.509	79.705	47.745	0.310951	0	0.0170761	47.745																					0.300983	0	4.31002e-05	87.509											S
ammoniumtransporter1;1	475	ammoniumtransporter1;1	ammoniumtransporter1;1	AT4G13510.1 | Symbols: AMT1;1, ATAMT1, ATAMT1;1 | ammonium transporter 1;1 | chr4:7858220-7859725 FORWARD LENGTH=501	1	96.8899	2.28062e-08	135.95	133.27	122.19	1	108.009	2.28062e-08	135.95	1	82.6563	5.79834e-08	125.51	1	92.3674	5.79834e-08	125.51	1	74.2353	2.17987e-06	113.86	1	77.7423	4.60286e-06	105.01	1	87.5216	6.81918e-08	122.49	1	96.8899	3.52434e-08	122.19	1	87.7385	1.8154e-06	115.2	1	88.7174	1.37515e-06	116.81		1	S
ammoniumtransporter1;1	488	ammoniumtransporter1;1	ammoniumtransporter1;1	AT4G13510.1 | Symbols: AMT1;1, ATAMT1, ATAMT1;1 | ammonium transporter 1;1 | chr4:7858220-7859725 FORWARD LENGTH=501	0.99523	27.1354	2.55077e-07	118.76	100.32	75.682	0.94262	12.3713	4.1325e-05	88.168	0.945118	12.0808	9.90119e-05	78.975	0.992938	22.8547	6.05837e-05	82.267	0.950903	13.03	2.55077e-07	114.63	0.99523	27.1354	2.10416e-05	94.384	0.950902	13.03	2.55077e-07	114.63	0.931151	11.3628	1.28959e-05	96.881	0.910038	11.3045	6.83159e-07	118.76	0.976917	22.1961	0.000747949	64.954		1;2	S
ammoniumtransporter1;1	490	ammoniumtransporter1;1	ammoniumtransporter1;1	AT4G13510.1 | Symbols: AMT1;1, ATAMT1, ATAMT1;1 | ammonium transporter 1;1 | chr4:7858220-7859725 FORWARD LENGTH=501	0.97786	17.2683	2.64968e-06	139.74	124.41	74.12	0.658319	6.66457	0.0273622	46.543	0.887957	9.55672	0.000432342	96.313	0.97786	17.2683	0.00046595	74.12	0.839392	13.2715	0.000923186	61.437	0.940605	14.5861	0.000361877	75.682	0.748032	7.04734	0.0232276	48.477	0.607775	1.93788	2.64968e-06	139.74					0.794888	9.95735	0.00388343	57.525		1;2	S
ammoniumtransporter1;1	492	ammoniumtransporter1;1	ammoniumtransporter1;1	AT4G13510.1 | Symbols: AMT1;1, ATAMT1, ATAMT1;1 | ammonium transporter 1;1 | chr4:7858220-7859725 FORWARD LENGTH=501	0.4022	0	0.00120058	63.091	54.987	63.091					0.4022	0	0.00120058	63.091																															S
ammoniumtransporter1;2	488	ammoniumtransporter1;2	ammoniumtransporter1;2	AT1G64780.1 | Symbols: ATAMT1;2, AMT1;2 | ammonium transporter 1;2 | chr1:24061021-24062565 REVERSE LENGTH=514	0.831529	6.93353	1.83004e-11	116.34	110.64	116.34					0.831529	6.93353	1.83004e-11	116.34	0.61022	1.94694	0.000134177	62.295													0.771379	5.38325	0.0092544	47.919					0.814349	6.42114	1.28047e-07	90.518		1	S
ammoniumtransporter1;2	503	ammoniumtransporter1;2	ammoniumtransporter1;2	AT1G64780.1 | Symbols: ATAMT1;2, AMT1;2 | ammonium transporter 1;2 | chr1:24061021-24062565 REVERSE LENGTH=514	0.309187	0	0.0129787	56.359	43.783	55.314	0.287225	0	0.0305044	50.292	0.309187	0	0.014637	55.314													0.284204	0	0.0129787	56.359					0.228579	0	0.0586023	41.399							S
ammoniumtransporter1;2	505	ammoniumtransporter1;2	ammoniumtransporter1;2	AT1G64780.1 | Symbols: ATAMT1;2, AMT1;2 | ammonium transporter 1;2 | chr1:24061021-24062565 REVERSE LENGTH=514	0.30924	0	0.0129787	56.359	43.783	55.314	0.287225	0	0.0305044	50.292	0.30924	0	0.014637	55.314													0.284204	0	0.0129787	56.359					0.230679	0	0.0586023	41.399							S
ammoniumtransporter1;2	506	ammoniumtransporter1;2	ammoniumtransporter1;2	AT1G64780.1 | Symbols: ATAMT1;2, AMT1;2 | ammonium transporter 1;2 | chr1:24061021-24062565 REVERSE LENGTH=514	0.309347	0	0.0129787	56.359	43.783	55.314	0.287225	0	0.0305044	50.292	0.309347	0	0.014637	55.314													0.284204	0	0.0129787	56.359					0.229271	0	0.0586023	41.399							S
ammoniumtransporter1;3	487	ammoniumtransporter1;3	ammoniumtransporter1;3	AT3G24300.1 | Symbols: AMT1;3, ATAMT1;3 | ammonium transporter 1;3 | chr3:8805858-8807354 REVERSE LENGTH=498	1	72.6522	0.00380499	97.813	75.821	72.652	1	77.7442	0.0139262	77.744	1	96.9565	0.00413668	96.957	1	72.6522	0.0222875	72.652	1	79.2014	0.0115334	79.201	1	64.4386	0.0357747	64.439	1	77.7442	0.0139262	77.744	1	97.8134	0.00380499	97.813	1	65.5005	0.0340311	65.5	1	72.6522	0.0222875	72.652		1	S
AMPdeaminase,putative/myoadenylatedeaminase,putative	122	AMPdeaminase,putative/myoadenylatedeaminase,putative	AMPdeaminase,putative/myoadenylatedeaminase,putative	AT2G38280.1 | Symbols: FAC1, ATAMPD | AMP deaminase, putative / myoadenylate deaminase, putative | chr2:16033767-16038793 REVERSE LENGTH=839	1	77.3833	2.23886e-05	146.17	128.66	89.43	0.999684	37.4822	0.0742445	51.567	1	67.3923	0.00489635	82.543	1	85.8279	2.23886e-05	146.17	1	65.3178	0.00535657	80.469	1	77.3833	0.00336849	89.43	0.999873	40.819	0.0674287	52.837	0.999999	62.4183	0.0023111	96.24					1	61.3447	0.0169836	72.496		1;2	S
AMPdeaminase,putative/myoadenylatedeaminase,putative	127	AMPdeaminase,putative/myoadenylatedeaminase,putative	AMPdeaminase,putative/myoadenylatedeaminase,putative	AT2G38280.1 | Symbols: FAC1, ATAMPD | AMP deaminase, putative / myoadenylate deaminase, putative | chr2:16033767-16038793 REVERSE LENGTH=839	0.71029	3.89472	0.00336849	89.43	70.187	89.43	0.566766	1.16711	0.0192376	55.896	0.560107	1.04924	0.00489635	82.543					0.663153	2.94182	0.00535657	80.469	0.71029	3.89472	0.00336849	89.43													0.654778	2.77995	0.0169836	72.496		1;2	S
AMPdeaminase,putative/myoadenylatedeaminase,putative	128	AMPdeaminase,putative/myoadenylatedeaminase,putative	AMPdeaminase,putative/myoadenylatedeaminase,putative	AT2G38280.1 | Symbols: FAC1, ATAMPD | AMP deaminase, putative / myoadenylate deaminase, putative | chr2:16033767-16038793 REVERSE LENGTH=839	0.78211	5.55036	0.00934717	65.895	52.482	65.895																	0.586971	1.52715	0.0284437	51.643									0.7558	4.90695	0.025212	53.136	0.78211	5.55036	0.00934717	65.895		1	S
AMPdeaminase,putative/myoadenylatedeaminase,putative	279	AMPdeaminase,putative/myoadenylatedeaminase,putative	AMPdeaminase,putative/myoadenylatedeaminase,putative	AT2G38280.1 | Symbols: FAC1, ATAMPD | AMP deaminase, putative / myoadenylate deaminase, putative | chr2:16033767-16038793 REVERSE LENGTH=839	0.523644	1.14188	1.79678e-18	149.44	149.44	127.83													0.480675	0	3.56322e-07	93.572					0.481374	0	1.79678e-18	149.44					0.476744	0	6.69781e-07	87.326	0.523644	1.14188	4.78296e-13	127.83		1	S
AMPdeaminase,putative/myoadenylatedeaminase,putative	117	AMPdeaminase,putative/myoadenylatedeaminase,putative	AMPdeaminase,putative/myoadenylatedeaminase,putative	AT2G38280.1 | Symbols: FAC1, ATAMPD | AMP deaminase, putative / myoadenylate deaminase, putative | chr2:16033767-16038793 REVERSE LENGTH=839	0.99974	35.8464	9.32098e-09	131.45	109.22	131.45													0.998384	27.9078	9.32098e-09	131.45	0.98947	19.7295	6.74705e-06	121.8	0.99974	35.8464	9.32098e-09	131.45	0.58313	1.45764	0.00627907	79.974										1	S
AMPdeaminase,putative/myoadenylatedeaminase,putative	201	AMPdeaminase,putative/myoadenylatedeaminase,putative	AMPdeaminase,putative/myoadenylatedeaminase,putative	AT2G38280.1 | Symbols: FAC1, ATAMPD | AMP deaminase, putative / myoadenylate deaminase, putative | chr2:16033767-16038793 REVERSE LENGTH=839	0.525845	0.548825	0.000434835	66.874	54.514	66.874									0.525845	0.548825	0.000434835	66.874																										1	S
AMPdeaminase,putative/myoadenylatedeaminase,putative	203	AMPdeaminase,putative/myoadenylatedeaminase,putative	AMPdeaminase,putative/myoadenylatedeaminase,putative	AT2G38280.1 | Symbols: FAC1, ATAMPD | AMP deaminase, putative / myoadenylate deaminase, putative | chr2:16033767-16038793 REVERSE LENGTH=839	0.999904	40.2768	1.07563e-38	217.93	209.74	215.34	0.999851	40.8699	7.73959e-31	192.18	0.997123	25.8946	1.43589e-25	174.53	0.99969	35.5246	1.07563e-38	217.93	0.99582	25.5501	2.76454e-25	170.53	0.999558	34.3892	9.89785e-32	203.78	0.999758	38.2161	8.80507e-31	190.35	0.999904	40.2768	1.40122e-38	215.34	0.998947	31.9391	1.43108e-24	171.25	0.999246	32.5234	9.01579e-18	152.12		1	S
AMPdeaminase,putative/myoadenylatedeaminase,putative	205	AMPdeaminase,putative/myoadenylatedeaminase,putative	AMPdeaminase,putative/myoadenylatedeaminase,putative	AT2G38280.1 | Symbols: FAC1, ATAMPD | AMP deaminase, putative / myoadenylate deaminase, putative | chr2:16033767-16038793 REVERSE LENGTH=839	0.543397	1.37975	0.000174859	73.805	66.093	73.805	0.543397	1.37975	0.000174859	73.805																									0.494738	0	0.0250729	48.112							S
AMPdeaminase,putative/myoadenylatedeaminase,putative	73	AMPdeaminase,putative/myoadenylatedeaminase,putative	AMPdeaminase,putative/myoadenylatedeaminase,putative	AT2G38280.1 | Symbols: FAC1, ATAMPD | AMP deaminase, putative / myoadenylate deaminase, putative | chr2:16033767-16038793 REVERSE LENGTH=839	0.965803	15.8523	3.60156e-13	102.75	93.581	102.75	0.694263	0.908208	1.01606e-08	79.771	0.965803	15.8523	3.60156e-13	102.75									0.94527	13.381	3.72239e-13	102.12	0.857346	8.54145	5.39271e-09	89.544	0.644279	0	6.90018e-05	60.348	0.616697	4.91422	1.24823e-05	62.833	0.929501	12.048	7.41497e-06	69.653		1;2	S
AMPdeaminase,putative/myoadenylatedeaminase,putative	76	AMPdeaminase,putative/myoadenylatedeaminase,putative	AMPdeaminase,putative/myoadenylatedeaminase,putative	AT2G38280.1 | Symbols: FAC1, ATAMPD | AMP deaminase, putative / myoadenylate deaminase, putative | chr2:16033767-16038793 REVERSE LENGTH=839	0.846704	7.43803	7.50659e-11	106.28	99.862	106.28	0.491721	0	0.000106878	64.726	0.774441	5.23452	0.00011618	63.427	0.65754	2.85996	2.58644e-07	80.009	0.846704	7.43803	7.50659e-11	106.28	0.747042	4.8061	2.26893e-07	82.538	0.835577	7.06414	6.46191e-08	95.459	0.644279	0	6.90018e-05	60.348					0.759569	5.40123	0.000134773	60.829		1;2	S
AMPdeaminase,putative/myoadenylatedeaminase,putative	134	AMPdeaminase,putative/myoadenylatedeaminase,putative	AMPdeaminase,putative/myoadenylatedeaminase,putative	AT2G38280.1 | Symbols: FAC1, ATAMPD | AMP deaminase, putative / myoadenylate deaminase, putative | chr2:16033767-16038793 REVERSE LENGTH=839	0.989813	19.8751	3.45387e-05	130.47	122.55	130.47	0.965613	14.484	0.0176087	64.537	0.81763	6.51599	0.0354044	55.415	0.761603	5.04429	0.00278816	83.37	0.933703	11.4871	0.00396175	78.902	0.880168	8.65994	0.0141541	68.173	0.913857	10.2566	0.00355874	79.326	0.964639	14.3802	0.0190446	74.537	0.854013	7.67149	0.00327617	79.652	0.989813	19.8751	3.45387e-05	130.47		1;2	S
AMPdeaminase,putative/myoadenylatedeaminase,putative	140	AMPdeaminase,putative/myoadenylatedeaminase,putative	AMPdeaminase,putative/myoadenylatedeaminase,putative	AT2G38280.1 | Symbols: FAC1, ATAMPD | AMP deaminase, putative / myoadenylate deaminase, putative | chr2:16033767-16038793 REVERSE LENGTH=839	1	116.508	3.45387e-05	130.47	122.55	130.47	0.999999	58.8169	0.0176087	64.537	0.999993	50.9634	0.0354044	55.415	1	77.65	0.00278816	90.931	1	70.0123	0.00396175	78.902	1	63.7221	0.0141541	68.173	1	74.8749	0.00355874	79.326	0.999994	51.2733	0.0190446	63.025	1	73.0609	0.00327617	79.652	1	116.508	3.45387e-05	130.47		1;2	S
anaphase-promotingcomplexsubunit8	548	anaphase-promotingcomplexsubunit8	anaphase-promotingcomplexsubunit8	AT3G48150.1 | Symbols: APC8, CDC23 | anaphase-promoting complex subunit 8 | chr3:17779800-17782565 REVERSE LENGTH=579	0.999999	59.0519	0.00195913	108.47	95.894	108.47					0.999999	59.0519	0.00195913	108.47	0.999986	48.6021	0.00680995	90.05									0.999543	33.395	0.0139262	77.744														1	S
ankyrin-like1	311	ankyrin-like1	ankyrin-like1	AT5G02620.1 | Symbols: ANK1, ATANK1 | ankyrin-like1 | chr5:589666-591536 FORWARD LENGTH=524	0.999998	57.6348	2.03504e-24	155.76	141.65	155.76	0.840025	7.20326	0.000133548	73.036	0.978026	16.4845	4.35342e-07	108.5	0.960595	13.8698	2.31241e-07	114.63	0.999998	57.6348	4.48402e-15	155.76	0.999448	32.627	4.07892e-07	109.32													0.993749	22.013	2.03504e-24	148.52		1	S
ankyrin-like1	165	ankyrin-like1	ankyrin-like1	AT5G02620.1 | Symbols: ANK1, ATANK1 | ankyrin-like1 | chr5:589666-591536 FORWARD LENGTH=524	0.999985	48.2207	0.0383835	54.525	8.1741	54.525																									0.999985	48.2207	0.0383835	54.525										1	S
ankyrinrepeat-containing2B	77	ankyrinrepeat-containing2B	ankyrinrepeat-containing2B	AT2G17390.1 | Symbols: AKR2B | ankyrin repeat-containing 2B | chr2:7555870-7557743 FORWARD LENGTH=344	1	165.473	4.25083e-24	165.47	157.9	165.47					1	165.473	4.25083e-24	165.47																														1	S
Ankyrinrepeatfamilyprotein/BTB/POZdomain-containingprotein	78	Ankyrinrepeatfamilyprotein/BTB/POZdomain-containingprotein	Ankyrinrepeatfamilyprotein/BTB/POZdomain-containingprotein	AT2G41370.1 | Symbols: BOP2 | Ankyrin repeat family protein / BTB/POZ domain-containing protein | chr2:17238019-17240203 REVERSE LENGTH=491	0.823013	7.69667	2.36064e-18	138.09	132.39	71.472	0.705086	6.09375	2.36064e-18	138.09					0.743286	5.69726	7.57733e-12	102.47									0.66013	5.54613	3.76259e-18	135.45	0.594716	4.61593	7.55172e-12	102.53	0.823013	7.69667	3.85028e-05	71.472	0.742693	6.05346	1.24125e-07	82.058		1	S
annexin1	70	annexin1	annexin1	AT1G35720.1 | Symbols: ANNAT1, OXY5, ATOXY5 | annexin 1 | chr1:13225304-13226939 FORWARD LENGTH=317	1	110.756	0.00278444	122.28	106.08	110.76	1	100.709	0.00734387	100.71	1	101.46	0.00718064	101.46	1	90.1504	0.0147473	90.15	1	122.281	0.00278444	122.28	1	110.756	0.00516059	110.76	1	115.861	0.0040514	115.86	1	111.061	0.00509449	111.06	1	101.646	0.00714014	101.65	1	110.756	0.00516059	110.76		1	S
annexin2	301	annexin2	annexin2	AT5G65020.1 | Symbols: ANNAT2 | annexin 2 | chr5:25973915-25975554 FORWARD LENGTH=317	0.999855	38.3929	5.29114e-52	260.47	251.28	260.47	0.999806	37.1181	1.19711e-31	209.21	0.999833	37.7627	7.51089e-41	234.93	0.997893	26.7545	1.69692e-31	208.79	0.999855	38.3929	5.29114e-52	260.47	0.999799	36.9697	6.89945e-41	235.95	0.999701	35.2402	1.50543e-24	199.84	0.999817	37.4569	1.90044e-31	206.67	0.998051	27.1195	2.88795e-15	160.78	0.999119	30.7608	1.13e-41	245.56		1	S
annexin2	289	annexin2	annexin2	AT5G65020.1 | Symbols: ANNAT2 | annexin 2 | chr5:25973915-25975554 FORWARD LENGTH=317	1	86.0142	0.0107048	86.014	63.328	86.014																													1	86.0142	0.0107048	86.014						1	S
annexin4	48	annexin4	annexin4	AT2G38750.1 | Symbols: ANNAT4 | annexin 4 | chr2:16196582-16198431 REVERSE LENGTH=319	1	149.228	3.56008e-06	181.87	176.72	149.23	1	150.152	0.000182025	150.15	1	127.514	0.000563788	127.51	1	181.874	3.56008e-06	181.87	1	138.219	0.000354463	138.22	1	138.361	0.00035168	138.36	1	141.095	0.000298216	141.1	1	160.769	5.95021e-05	160.77	1	143.502	0.000258767	143.5	1	149.228	0.00019269	149.23		1	S
annexin8	153	annexin8	annexin8	AT5G12380.1 | Symbols: ANNAT8 | annexin 8 | chr5:4009223-4010687 FORWARD LENGTH=316	1	79.9855	0.00347241	79.986	58.624	79.986																									1	72.2432	0.00985274	72.243	1	79.9855	0.00347241	79.986						2	S
appr-1-pprocessingenzymefamilyprotein	318	appr-1-pprocessingenzymefamilyprotein	appr-1-pprocessingenzymefamilyprotein	AT1G69340.1 | Symbols: | appr-1-p processing enzyme family protein | chr1:26066298-26069644 FORWARD LENGTH=562	0.999948	42.8392	5.56563e-15	153.27	153.27	111.81																	0.999058	30.6623	0.000450046	69.71	0.999948	42.8392	3.0577e-07	111.81					0.999856	38.4173	1.0244e-10	131.94	0.999917	40.7945	5.56563e-15	153.27		1	S
apyrase2	85	apyrase2	apyrase2	AT5G18280.1 | Symbols: ATAPY2, APY2 | apyrase 2 | chr5:6050799-6054875 REVERSE LENGTH=578	0.999887	39.7977	9.17746e-56	233.21	226.98	220.2	0.879163	9.54078	9.36541e-08	93.147	0.999209	31.6356	2.09064e-46	218.4	0.999887	39.7977	1.62347e-46	220.2	0.71121	5.42074	0.000137332	60.472	0.538366	0.871332	2.37308e-11	116.74					0.995872	24.2286	1.15928e-20	143.09	0.96065	13.8975	9.17746e-56	233.21	0.983405	18.605	8.90992e-21	147.82		1;2	S
apyrase2	92	apyrase2	apyrase2	AT5G18280.1 | Symbols: ATAPY2, APY2 | apyrase 2 | chr5:6050799-6054875 REVERSE LENGTH=578	0.841842	10.6686	1.01913e-14	126.48	112.23	126.48									0.45376	0	8.80816e-05	74.769									0.800551	7.86267	1.63664e-07	95.428	0.841842	10.6686	1.01913e-14	126.48										1	S
apyrase2	96	apyrase2	apyrase2	AT5G18280.1 | Symbols: ATAPY2, APY2 | apyrase 2 | chr5:6050799-6054875 REVERSE LENGTH=578	0.993224	22.75	7.34469e-125	334.99	320.19	233.21	0.596454	2.52229	1.04081e-55	231.07	0.898879	10.4835	2.09064e-46	218.4	0.991372	20.9084	1.62347e-46	220.2					0.556934	2.11901	7.34469e-125	334.99					0.430189	2.14776	1.15928e-20	143.09	0.993224	22.75	9.17746e-56	233.21	0.953512	14.4451	1.07688e-47	226.04		1;2	S
apyrase2	99	apyrase2	apyrase2	AT5G18280.1 | Symbols: ATAPY2, APY2 | apyrase 2 | chr5:6050799-6054875 REVERSE LENGTH=578	0.389808	0	0.00131494	69.92	55.129	69.92													0.389808	0	0.00131494	69.92																							S
ArabidopsisInositolphosphorylceramidesynthase2	259	ArabidopsisInositolphosphorylceramidesynthase2	ArabidopsisInositolphosphorylceramidesynthase2	AT2G37940.1 | Symbols: AtIPCS2 | Arabidopsis Inositol phosphorylceramide synthase 2 | chr2:15877169-15879411 FORWARD LENGTH=305	1	87.8876	0.00351171	90.731	86.402	90.731																									1	87.8876	0.00351171	90.731										1	S
ArabidopsisNACdomaincontainingprotein87	321	ArabidopsisNACdomaincontainingprotein87	ArabidopsisNACdomaincontainingprotein87	AT5G18270.1 | Symbols: ANAC087 | Arabidopsis NAC domain containing protein 87 | chr5:6041241-6042743 REVERSE LENGTH=335	1	71.8536	1.66967e-05	171.87	133.57	171.87	0.999998	56.3467	9.40284e-05	157.78	0.999975	45.9704	0.000230082	145.99	0.999999	60.9272	4.11697e-05	162.36	1	66.7088	9.40284e-05	157.78	1	71.8536	1.66967e-05	171.87	0.999999	59.8441	4.11697e-05	162.36	0.999999	61.9692	0.000310139	140.49	0.999998	56.7518	0.00022871	146.11	0.999986	48.6051	0.000209815	147.74		1	S
Arabidopsisphospholipase-likeprotein(PEARLI4)family	146	Arabidopsisphospholipase-likeprotein(PEARLI4)family	Arabidopsisphospholipase-likeprotein(PEARLI4)family	AT2G20960.1 | Symbols: pEARLI4 | Arabidopsis phospholipase-like protein (PEARLI 4) family | chr2:9007089-9009611 FORWARD LENGTH=748	0.999858	38.4686	7.91643e-12	123.71	118.38	117.4	0.998089	27.1785	2.4458e-08	110.83	0.996509	24.5552	8.28887e-11	108.52	0.99427	22.3938	2.5781e-07	84.741	0.998072	27.1408	5.27617e-06	89.723	0.999474	32.7867	2.43551e-07	87.287	0.999662	34.6725	3.93493e-09	106.51	0.995172	23.1417	0.000127385	73.865	0.986322	18.58	7.20316e-05	71.881	0.999858	38.4686	7.91643e-12	123.71		1;2	S
Arabidopsisphospholipase-likeprotein(PEARLI4)family	59	Arabidopsisphospholipase-likeprotein(PEARLI4)family	Arabidopsisphospholipase-likeprotein(PEARLI4)family	AT2G20960.1 | Symbols: pEARLI4 | Arabidopsis phospholipase-like protein (PEARLI 4) family | chr2:9007089-9009611 FORWARD LENGTH=748	1	82.7048	0.000481099	84.946	53.537	82.705	1	77.5268	0.000481099	84.946	1	79.4662	0.0019867	79.466					0.87287	9.14018	0.026749	53.328	0.969292	19.3861	0.0177128	56.542	0.998826	29.9382	0.00767476	59.574	1	84.2973	0.0204482	84.297	1	82.7048	0.0218925	82.705	0.988642	19.0931	0.0561677	48.229		2	S
Arabidopsisphospholipase-likeprotein(PEARLI4)family	302	Arabidopsisphospholipase-likeprotein(PEARLI4)family	Arabidopsisphospholipase-likeprotein(PEARLI4)family	AT2G20960.1 | Symbols: pEARLI4 | Arabidopsis phospholipase-like protein (PEARLI 4) family | chr2:9007089-9009611 FORWARD LENGTH=748	1	87.3628	3.62141e-05	166.16	143.93	87.363	1	80.8534	0.00339021	80.853	1	81.9077	0.000633295	142.12	1	86.1347	0.000199312	158.34	1	86.1347	5.50636e-05	166.16	1	95.6588	9.71592e-05	162.23	1	118.73	3.62141e-05	159.77	1	99.4999	0.000633295	142.12	1	96.0675	0.00167225	121.01	1	87.3628	0.00141042	93.336		1;2	S
Arabidopsisphospholipase-likeprotein(PEARLI4)family	309	Arabidopsisphospholipase-likeprotein(PEARLI4)family	Arabidopsisphospholipase-likeprotein(PEARLI4)family	AT2G20960.1 | Symbols: pEARLI4 | Arabidopsis phospholipase-like protein (PEARLI 4) family | chr2:9007089-9009611 FORWARD LENGTH=748	1	61.9854	0.00599391	62.847	47.593	61.985																	1	62.847	0.00599391	62.847	1	61.9854	0.00626348	61.985														2	S
Arabidopsisphospholipase-likeprotein(PEARLI4)family	64	Arabidopsisphospholipase-likeprotein(PEARLI4)family	Arabidopsisphospholipase-likeprotein(PEARLI4)family	AT2G20960.1 | Symbols: pEARLI4 | Arabidopsis phospholipase-like protein (PEARLI 4) family | chr2:9007089-9009611 FORWARD LENGTH=748	0.721399	4.14862	0.00230323	97.45	77.121	97.45	0.560684	1.09238	0.0530657	44.005	0.589536	1.58304	0.0391188	49.223	0.721399	4.14862	0.00230323	97.45	0.594356	1.68553	0.0500336	45.14					0.61793	2.11111	0.0473167	46.156	0.636727	2.44955	0.0514808	44.598										1	S
Arabidopsisphospholipase-likeprotein(PEARLI4)family	66	Arabidopsisphospholipase-likeprotein(PEARLI4)family	Arabidopsisphospholipase-likeprotein(PEARLI4)family	AT2G20960.1 | Symbols: pEARLI4 | Arabidopsis phospholipase-like protein (PEARLI 4) family | chr2:9007089-9009611 FORWARD LENGTH=748	0.999999	61.5161	1.7342e-07	162.46	145.29	103.31	0.999999	61.1263	0.00235308	104.43	0.800331	6.2083	0.00302553	95.659					0.999999	61.5161	0.000958221	103.31	0.999991	50.2433	1.7342e-07	162.46	0.999997	55.1749	0.000144139	127.42	0.999998	56.8466	5.68397e-05	136.81	0.999783	37.1227	0.000851231	105.19	0.665029	2.98047	0.000174478	124.16		1	S
Arabidopsisphospholipase-likeprotein(PEARLI4)family	119	Arabidopsisphospholipase-likeprotein(PEARLI4)family	Arabidopsisphospholipase-likeprotein(PEARLI4)family	AT2G20960.1 | Symbols: pEARLI4 | Arabidopsis phospholipase-like protein (PEARLI 4) family | chr2:9007089-9009611 FORWARD LENGTH=748	0.726898	5.17823	0.00738303	47.749	37.356	47.749																					0.726898	5.17823	0.00738303	47.749														1	S
Arabidopsisphospholipase-likeprotein(PEARLI4)family	100	Arabidopsisphospholipase-likeprotein(PEARLI4)family	Arabidopsisphospholipase-likeprotein(PEARLI4)family	AT2G20960.1 | Symbols: pEARLI4 | Arabidopsis phospholipase-like protein (PEARLI 4) family | chr2:9007089-9009611 FORWARD LENGTH=748	1	103.833	0.0111458	103.83	70.437	103.83													1	82.2787	0.0304579	82.279					1	103.833	0.0111458	103.83														1	S
Arabidopsisphospholipase-likeprotein(PEARLI4)family	447	Arabidopsisphospholipase-likeprotein(PEARLI4)family	Arabidopsisphospholipase-likeprotein(PEARLI4)family	AT2G20960.1 | Symbols: pEARLI4 | Arabidopsis phospholipase-like protein (PEARLI 4) family | chr2:9007089-9009611 FORWARD LENGTH=748	0.998098	27.2002	3.9648e-59	258.27	250.2	258.27	0.998098	27.2002	3.9648e-59	258.27	0.694756	3.57415	0.00217468	56.783	0.990604	20.2295	4.22843e-12	123.35	0.980081	16.9199	1.9345e-24	168.11	0.991084	20.4593	3.67759e-06	91.556					0.923665	10.8328	0.0345398	56.774	0.992928	21.4738	1.66877e-12	134.97	0.996057	24.0245	4.59996e-39	223.12		1	S
Arabidopsisphospholipase-likeprotein(PEARLI4)family	51	Arabidopsisphospholipase-likeprotein(PEARLI4)family	Arabidopsisphospholipase-likeprotein(PEARLI4)family	AT2G20960.1 | Symbols: pEARLI4 | Arabidopsis phospholipase-like protein (PEARLI 4) family | chr2:9007089-9009611 FORWARD LENGTH=748	0.824676	9.13232	0.026749	53.328	41.714	53.328	0.498561	0.942263	0.0666844	42.813									0.824676	9.13232	0.026749	53.328	0.511886	0.760598	0.0644261	43.408																		2	S
Arabidopsisphospholipase-likeprotein(PEARLI4)family	354	Arabidopsisphospholipase-likeprotein(PEARLI4)family	Arabidopsisphospholipase-likeprotein(PEARLI4)family	AT2G20960.1 | Symbols: pEARLI4 | Arabidopsis phospholipase-like protein (PEARLI 4) family | chr2:9007089-9009611 FORWARD LENGTH=748	1	114.513	0.00434425	114.51	55.797	114.51																													1	92.7319	0.0129238	92.732	1	114.513	0.00434425	114.51		1	S
Arabidopsisphospholipase-likeprotein(PEARLI4)family	415	Arabidopsisphospholipase-likeprotein(PEARLI4)family	Arabidopsisphospholipase-likeprotein(PEARLI4)family	AT2G20960.1 | Symbols: pEARLI4 | Arabidopsis phospholipase-like protein (PEARLI 4) family | chr2:9007089-9009611 FORWARD LENGTH=748	0.838168	7.14267	3.20089e-09	182.89	167.02	182.89	0.812823	6.37743	3.18071e-07	160.48	0.79358	5.8484	3.92985e-07	159.66									0.806039	6.18641	0.000148501	119.88					0.838168	7.14267	3.20089e-09	182.89					0.815857	6.4646	5.42692e-07	158.01		1	S
Arabidopsisphospholipase-likeprotein(PEARLI4)family	400	Arabidopsisphospholipase-likeprotein(PEARLI4)family	Arabidopsisphospholipase-likeprotein(PEARLI4)family	AT2G20960.1 | Symbols: pEARLI4 | Arabidopsis phospholipase-like protein (PEARLI 4) family | chr2:9007089-9009611 FORWARD LENGTH=748	1	71.3699	3.23495e-06	143.46	130.91	143.46	1	64.8039	3.23495e-06	143.46	1	71.3699	3.23495e-06	143.46	0.963535	14.5587	0.012882	60.474	0.999984	48.7539	0.000958221	102.5	1	64.3782	2.14845e-05	140.61	0.999997	55.2664	0.000129932	128.95	0.999978	47.5954	0.000700652	108.97	0.999956	43.5785	3.58144e-05	107.34	0.999997	55.9841	0.00029441	119.17		1	S
Arabidopsisphospholipase-likeprotein(PEARLI4)family	32	Arabidopsisphospholipase-likeprotein(PEARLI4)family	Arabidopsisphospholipase-likeprotein(PEARLI4)family	AT2G20960.1 | Symbols: pEARLI4 | Arabidopsis phospholipase-like protein (PEARLI 4) family | chr2:9007089-9009611 FORWARD LENGTH=748	1	50.3537	0.00401764	110.84	94	50.354	1	68.5357	0.0108515	68.536	1	110.838	0.00787822	110.84					1	72.5312	0.00840049	72.531	1	70.675	0.00953912	70.675	1	63.8636	0.0137175	67.207	1	97.1627	0.00401764	103.87	1	50.1492	0.0318224	50.149	1	50.3537	0.0314635	50.354		1	S
ARF-GAPdomain4	461	ARF-GAPdomain4	ARF-GAPdomain4	AT1G10870.1 | Symbols: AGD4 | ARF-GAP domain 4 | chr1:3616905-3623612 REVERSE LENGTH=775	1	110.038	5.8764e-11	151.84	145.57	151.84	1	107.91	6.98921e-11	149.62	1	92.6234	9.04888e-09	129.43	1	92.0007	1.39698e-09	140.66	0.999997	56.2017	7.54267e-05	91.238	1	65.1661	2.1345e-06	101.41	0.999996	54.5399	8.5953e-07	113.54	1	72.07	9.28627e-07	112.88	1	86.5537	4.30147e-07	117.62	1	110.038	5.8764e-11	151.84		1	S
ARF-GAPdomain4	359	ARF-GAPdomain4	ARF-GAPdomain4	AT1G10870.1 | Symbols: AGD4 | ARF-GAP domain 4 | chr1:3616905-3623612 REVERSE LENGTH=775	0.99854	28.3516	8.85117e-100	338.23	312.18	338.23	0.99854	28.3516	8.85117e-100	338.23	0.998338	27.7873	1.44188e-85	313.54	0.991562	20.8513	5.10824e-47	259.08													0.982487	17.6048	6.26511e-36	228.51	0.998501	28.2605	1.16724e-47	266.28	0.798607	6.06799	5.9644e-09	138.91		1	S
ARF-GAPdomain5	131	ARF-GAPdomain5	ARF-GAPdomain5	AT5G54310.1 | Symbols: NEV, AGD5 | ARF-GAP domain 5 | chr5:22057262-22061066 REVERSE LENGTH=483	1	167.938	1.36261e-08	168.41	133.37	167.94	1	168.41	1.36261e-08	168.41	1	94.4606	0.000895218	94.461	1	115.998	0.000123283	116	1	74.4602	7.03704e-06	139.21	1	72.34	0.00180221	84.173	1	162.643	5.30667e-08	162.64	1	113.395	0.000162311	113.4	1	68.8302	0.00908919	68.83	1	167.938	1.40239e-08	167.94		1	S
ARF-GAPdomain5	284	ARF-GAPdomain5	ARF-GAPdomain5	AT5G54310.1 | Symbols: NEV, AGD5 | ARF-GAP domain 5 | chr5:22057262-22061066 REVERSE LENGTH=483	0.48655	0	0.00011393	85.536	73.804	85.536																	0.48655	0	0.00011393	85.536																			S
ARF-GAPdomain5	285	ARF-GAPdomain5	ARF-GAPdomain5	AT5G54310.1 | Symbols: NEV, AGD5 | ARF-GAP domain 5 | chr5:22057262-22061066 REVERSE LENGTH=483	0.883551	8.87224	1.48068e-18	173.35	163.61	173.35	0.859619	8.25313	1.51354e-11	141.97	0.883551	8.87224	1.48068e-18	173.35	0.828318	7.28696	1.60412e-10	136.34					0.48655	0	0.00011393	85.536													0.593329	2.06603	1.91046e-18	170.11		1	S
ARF-GAPdomain5	155	ARF-GAPdomain5	ARF-GAPdomain5	AT5G54310.1 | Symbols: NEV, AGD5 | ARF-GAP domain 5 | chr5:22057262-22061066 REVERSE LENGTH=483	0.355837	0	1.77219e-05	82.294	70.214	82.294																									0.355837	0	1.77219e-05	82.294											S
ARF-GAPdomain5	156	ARF-GAPdomain5	ARF-GAPdomain5	AT5G54310.1 | Symbols: NEV, AGD5 | ARF-GAP domain 5 | chr5:22057262-22061066 REVERSE LENGTH=483	0.875514	9.37724	8.74432e-16	153.65	140.86	115.11	0.875514	9.37724	4.82529e-08	115.11	0.862091	8.16057	6.81892e-12	139.14									0.872435	10.329	8.74432e-16	153.65	0.794839	8.11954	2.69801e-11	129.04	0.355837	0	1.77219e-05	82.294	0.549192	0.957091	9.43029e-08	108.94	0.87545	8.78276	1.56694e-15	145.83		1	S
ARF-GAPdomain5	157	ARF-GAPdomain5	ARF-GAPdomain5	AT5G54310.1 | Symbols: NEV, AGD5 | ARF-GAP domain 5 | chr5:22057262-22061066 REVERSE LENGTH=483	0.717171	4.77606	4.79085e-16	158.12	146.26	158.12									0.470013	2.07412	0.000393221	65.197	0.717171	4.77606	4.79085e-16	158.12																						1	S
ARF-GAPdomain6	169	ARF-GAPdomain6	ARF-GAPdomain6	AT3G53710.1 | Symbols: AGD6 | ARF-GAP domain 6 | chr3:19903730-19905419 REVERSE LENGTH=459	1	93.8391	0.000357828	159.12	143.98	93.839	1	151.146	0.000657073	151.15	1	103.213	0.000923588	139.32	1	72.34	0.00851776	95.09	1	101.445	0.000988069	122.57	1	84.3093	0.00337427	99.53	1	92.9432	0.00212574	121.41	1	101.502	0.000985987	110.47	1	81.6249	0.000357828	159.12	1	93.8391	0.0019962	132.57		1	S
ARF-GAPdomain6	188	ARF-GAPdomain6	ARF-GAPdomain6	AT3G53710.1 | Symbols: AGD6 | ARF-GAP domain 6 | chr3:19903730-19905419 REVERSE LENGTH=459	0.999694	35.2268	3.87043e-25	261.02	245.06	261.02	0.999453	34.305	3.62706e-18	237.59	0.997232	25.8083	7.63454e-25	253.83	0.998416	29.5093	1.75126e-12	209.19	0.978383	18.4172	2.79078e-06	160.18	0.999694	35.2268	3.87043e-25	261.02	0.999395	32.3849	2.76328e-05	155.17	0.997207	26.143	4.52848e-09	201.08	0.997644	26.2714	3.25863e-06	173.06	0.999255	31.4149	9.41167e-09	196.33		1	S
ARF-GAPdomain6	189	ARF-GAPdomain6	ARF-GAPdomain6	AT3G53710.1 | Symbols: AGD6 | ARF-GAP domain 6 | chr3:19903730-19905419 REVERSE LENGTH=459	0.5	0	0.000303103	172.59	156.39	158.57	0.5	0	0.000310783	172.28	0.5	0	0.000303103	172.59																	0.5	0	0.00200417	143.21	0.5	0	0.00173726	146.88	0.5	0	0.000887917	158.57		1	S
ARF-GAPdomain7	173	ARF-GAPdomain7	ARF-GAPdomain7	AT2G37550.1 | Symbols: ASP1, AGD7 | ARF-GAP domain 7 | chr2:15755544-15757456 REVERSE LENGTH=456	1	76.2551	0.000923588	135.08	119.49	76.255	1	93.8391	0.0019962	127.37	1	92.9432	0.00212574	132.57	1	108.984	0.00464002	113.15	1	103.213	0.000923588	127.37	1	84.8845	0.0032911	118.81	1	103.213	0.000923588	132.57	1	70.7284	0.00189561	135.08	1	79.2863	0.0042566	110.98	1	76.2551	0.00340994	118.81		1	S
ARF-GAPdomain7	191	ARF-GAPdomain7	ARF-GAPdomain7	AT2G37550.1 | Symbols: ASP1, AGD7 | ARF-GAP domain 7 | chr2:15755544-15757456 REVERSE LENGTH=456	0.999855	41.2536	2.7301e-25	263.2	263.2	242.35	0.999855	41.2536	1.87548e-18	242.35	0.983232	17.7034	2.7301e-25	263.2	0.997226	25.6269	5.5018e-25	257.9	0.999193	30.932	1.59482e-12	210.73	0.999335	32.763	7.29896e-13	219.26	0.99949	33.6351	1.19342e-12	214.69	0.998546	28.3856	4.2847e-18	235.81	0.999523	33.7491	1.68154e-08	189.13	0.997199	26.8694	7.69053e-25	253.72		1	S
ARF-GAPdomain7	367	ARF-GAPdomain7	ARF-GAPdomain7	AT2G37550.1 | Symbols: ASP1, AGD7 | ARF-GAP domain 7 | chr2:15755544-15757456 REVERSE LENGTH=456	0.99926	31.8072	3.32944e-31	202.46	197.56	202.46	0.984967	19.1312	4.26846e-24	163.61	0.972581	15.5269	1.64678e-24	176.44	0.95632	13.471	6.62577e-18	159.1	0.99926	31.8072	3.32944e-31	202.46	0.954458	13.3255	2.06329e-17	149.73	0.99501	24.3389	9.25562e-19	162.91	0.871302	8.30834	2.56269e-17	146.39	0.859114	7.88404	2.87674e-17	144.29	0.978843	16.6541	1.18394e-17	155.61		1	S
ARF-GAPdomain7	240	ARF-GAPdomain7	ARF-GAPdomain7	AT2G37550.1 | Symbols: ASP1, AGD7 | ARF-GAP domain 7 | chr2:15755544-15757456 REVERSE LENGTH=456	0.930492	11.2668	0.000202406	104.26	85.718	104.26	0.799322	6.00223	0.000562374	97.86					0.930492	11.2668	0.000202406	104.26																										1	S
ARF-GAPdomain8	171	ARF-GAPdomain8	ARF-GAPdomain8	AT4G17890.1 | Symbols: AGD8 | ARF-GAP domain 8 | chr4:9937121-9939146 FORWARD LENGTH=413	0.995757	23.797	2.64796e-08	171.99	160.13	144.42	0.983588	17.7589	2.64796e-08	171.99	0.98083	17.2232	1.48978e-06	149.02					0.981154	17.0482	2.0346e-06	143.55	0.974411	15.7829	1.07475e-06	153.18	0.995757	23.797	1.94739e-06	144.42	0.967666	16.2736	0.00161616	97.276	0.975407	16.161	8.56251e-05	124.48						2	S
ARF-GAPdomain8	174	ARF-GAPdomain8	ARF-GAPdomain8	AT4G17890.1 | Symbols: AGD8 | ARF-GAP domain 8 | chr4:9937121-9939146 FORWARD LENGTH=413	0.901642	9.62931	8.35002e-22	241.15	224.24	241.15	0.648397	2.66895	3.26711e-15	206.64					0.791144	5.8956	6.16378e-16	222.72																					0.901642	9.62931	8.35002e-22	241.15		1	S
ARF-GAPdomain8	175	ARF-GAPdomain8	ARF-GAPdomain8	AT4G17890.1 | Symbols: AGD8 | ARF-GAP domain 8 | chr4:9937121-9939146 FORWARD LENGTH=413	0.919806	10.6663	1.66931e-21	234.87	221.91	228.7	0.869077	8.27795	2.64796e-08	171.99	0.785534	5.59983	1.41039e-15	217.91	0.604631	1.99088	0.0682887	71.806	0.884423	8.90087	1.66931e-21	234.87	0.919806	10.6663	2.48866e-21	228.7	0.748654	4.90416	8.16908e-17	225.97	0.871179	8.3355	1.66931e-21	234.87	0.868533	8.56472	6.15817e-16	222.73						1;2	S
ARF-GAPdomain8	402	ARF-GAPdomain8	ARF-GAPdomain8	AT4G17890.1 | Symbols: AGD8 | ARF-GAP domain 8 | chr4:9937121-9939146 FORWARD LENGTH=413	1	102.829	6.76328e-77	313.54	298.55	305.23	1	77.8275	6.76328e-77	313.54	0.999997	54.6244	4.56949e-52	279.71	0.999995	52.9296	1.37192e-41	249.6	1	68.4289	8.45803e-52	271.47	0.999994	52.532	7.55679e-52	273.38	1	84.8109	1.71088e-42	266.07	1	73.3285	9.65691e-52	268.93	1	79.4279	1.00914e-41	254.58	1	102.829	3.67696e-64	305.23		1	S
ARF-GAPdomain8	320	ARF-GAPdomain8	ARF-GAPdomain8	AT4G17890.1 | Symbols: AGD8 | ARF-GAP domain 8 | chr4:9937121-9939146 FORWARD LENGTH=413	0.999883	39.5415	7.97201e-70	325.27	289.68	273.07	0.994728	22.817	1.87552e-45	286.08	0.999861	38.6772	7.97201e-70	325.27	0.983235	17.6835	2.79841e-45	284.45	0.999311	31.6492	7.50358e-35	252.13	0.999883	39.5415	9.2456e-45	273.07	0.999279	31.5757	1.5516e-45	286.65	0.974289	15.7881	6.03144e-57	305.78	0.989627	19.8005	8.0143e-35	251.02	0.993419	21.9078	1.16586e-26	228.95		1	S
ARF-GAPdomain9	225	ARF-GAPdomain9	ARF-GAPdomain9	AT5G46750.1 | Symbols: AGD9 | ARF-GAP domain 9 | chr5:18969950-18971817 REVERSE LENGTH=402	0.980565	17.1433	1.01055e-27	159.11	159.11	126.74	0.952399	13.0924	1.01055e-27	151.93	0.705781	4.63847	3.31078e-06	68.515	0.923233	10.9315	5.40092e-14	110.59	0.942101	12.2028	9.29569e-20	123.66	0.965631	14.5313	1.07619e-27	159.11	0.812147	6.70986	2.5082e-09	81.098									0.980565	17.1433	7.7823e-20	126.74		1	S
ARF-GAPdomain9	391	ARF-GAPdomain9	ARF-GAPdomain9	AT5G46750.1 | Symbols: AGD9 | ARF-GAP domain 9 | chr5:18969950-18971817 REVERSE LENGTH=402	0.977347	16.3584	2.27866e-24	216.54	198.28	216.54	0.890841	9.11962	3.18853e-08	150.12									0.973087	15.6453	3.81096e-08	147.51	0.825337	6.88733	0.000528736	87.519	0.975241	15.9681	5.12419e-06	120.92	0.977347	16.3584	2.27866e-24	216.54					0.82813	7.01311	8.23705e-06	93.51		1	S
ARF-GAPdomain9	168	ARF-GAPdomain9	ARF-GAPdomain9	AT5G46750.1 | Symbols: AGD9 | ARF-GAP domain 9 | chr5:18969950-18971817 REVERSE LENGTH=402	0.969007	14.9506	1.51219e-05	152.55	132.91	152.55									0.964634	14.3577	3.55431e-05	140.57	0.969007	14.9506	1.51219e-05	152.55	0.762646	5.06927	2.36323e-05	145.08	0.938401	11.8282	0.00294659	103.14	0.946453	12.4736	3.55431e-05	140.57	0.721669	4.13778	0.000692174	111.93	0.941923	12.1001	7.14625e-05	132.69		1	S
ARF-GAPdomain9	169	ARF-GAPdomain9	ARF-GAPdomain9	AT5G46750.1 | Symbols: AGD9 | ARF-GAP domain 9 | chr5:18969950-18971817 REVERSE LENGTH=402	0.75605	4.9125	6.99371e-05	133.02	118.25	132.69	0.705922	3.80293	6.99371e-05	133.02	0.75605	4.9125	7.14625e-05	132.69																					0.702852	3.7389	0.000297433	118.61						1	S
ARF-GAPdomain9	307	ARF-GAPdomain9	ARF-GAPdomain9	AT5G46750.1 | Symbols: AGD9 | ARF-GAP domain 9 | chr5:18969950-18971817 REVERSE LENGTH=402	0.999923	41.1166	2.02048e-45	285.83	270.68	285.83	0.994027	22.2124	7.9146e-35	251.24	0.987811	19.088	1.71618e-27	244.72	0.977414	16.3647	8.16603e-27	234.49					0.712714	3.94638	5.66773e-45	279.38	0.989302	19.6601	1.01168e-44	271.53	0.998807	29.2292	4.43805e-35	258.78	0.999923	41.1166	2.02048e-45	285.83	0.999877	39.1131	7.12292e-35	252.96		1	S
ARF-GAPdomain9	309	ARF-GAPdomain9	ARF-GAPdomain9	AT5G46750.1 | Symbols: AGD9 | ARF-GAP domain 9 | chr5:18969950-18971817 REVERSE LENGTH=402	0.99991	40.4394	4.94041e-83	332.56	318.36	332.56	0.999902	40.0713	4.94041e-83	332.56					0.999784	36.6652	1.90134e-35	264.29	0.989992	19.9531	7.03237e-45	276.97	0.999273	31.3849	1.62049e-45	286.53	0.99991	40.4394	4.94041e-83	332.56	0.999018	30.0756	1.07283e-44	270.45	0.922413	10.7551	2.87181e-15	184.96	0.991715	20.8195	3.73772e-27	241.51		1	S
ARFGAP-likezincfinger-containingproteinZIGA4	150	ARFGAP-likezincfinger-containingproteinZIGA4	ARFGAP-likezincfinger-containingproteinZIGA4	AT1G08680.1 | Symbols: ZIGA4, AGD14 | ARF GAP-like zinc finger-containing protein ZIGA4 | chr1:2762820-2768387 FORWARD LENGTH=649	0.87311	9.68476	0.000217709	67.586	59.783	67.586																									0.87311	9.68476	0.000217709	67.586										1	S
ARFGAP-likezincfinger-containingproteinZIGA4	153	ARFGAP-likezincfinger-containingproteinZIGA4	ARFGAP-likezincfinger-containingproteinZIGA4	AT1G08680.1 | Symbols: ZIGA4, AGD14 | ARF GAP-like zinc finger-containing protein ZIGA4 | chr1:2762820-2768387 FORWARD LENGTH=649	0.523768	0.415268	1.00104e-13	121.91	110.61	121.91																					0.523768	0.415268	1.00104e-13	121.91														2	S
ARFGAP-likezincfinger-containingproteinZIGA4	157	ARFGAP-likezincfinger-containingproteinZIGA4	ARFGAP-likezincfinger-containingproteinZIGA4	AT1G08680.1 | Symbols: ZIGA4, AGD14 | ARF GAP-like zinc finger-containing protein ZIGA4 | chr1:2762820-2768387 FORWARD LENGTH=649	0.999628	34.6278	1.00104e-13	121.91	110.61	121.91	0.999357	33.4989	3.36163e-08	104.26	0.989913	20.5227	4.51805e-06	96.052	0.991453	21.127	3.08816e-06	97.542	0.988879	19.7058	4.98352e-06	88.541	0.978751	16.8436	5.71285e-09	118.63	0.999628	34.6278	1.00104e-13	121.91					0.892024	12.6762	0.000138497	72.145	0.981588	18.7535	8.09807e-06	90.836		1;2	S
ARFGAP-likezincfinger-containingproteinZIGA4	225	ARFGAP-likezincfinger-containingproteinZIGA4	ARFGAP-likezincfinger-containingproteinZIGA4	AT1G08680.1 | Symbols: ZIGA4, AGD14 | ARF GAP-like zinc finger-containing protein ZIGA4 | chr1:2762820-2768387 FORWARD LENGTH=649	0.80841	6.25382	1.94318e-07	144.8	115.73	144.8					0.80841	6.25382	1.94318e-07	144.8					0.714927	3.99334	0.000824239	91.076																						1	S
ARFGAP-likezincfinger-containingproteinZIGA4	192	ARFGAP-likezincfinger-containingproteinZIGA4	ARFGAP-likezincfinger-containingproteinZIGA4	AT1G08680.1 | Symbols: ZIGA4, AGD14 | ARF GAP-like zinc finger-containing protein ZIGA4 | chr1:2762820-2768387 FORWARD LENGTH=649	0.998843	29.3601	8.51735e-05	118.28	101.5	113.67	0.998627	28.627	0.00031683	118.28	0.996133	24.1097	8.51735e-05	113.67	0.949634	12.7542	0.00129123	101.79	0.970025	15.1001	0.000699898	112.82	0.998843	29.3601	0.000589081	113.67	0.994558	22.6192	0.000633104	112.93	0.991919	20.8904	0.000878691	108.77	0.996922	25.1046	0.00060233	101.79	0.987928	19.1316	0.00417942	87.667		1;2	S
ARFGAP-likezincfinger-containingproteinZIGA4	196	ARFGAP-likezincfinger-containingproteinZIGA4	ARFGAP-likezincfinger-containingproteinZIGA4	AT1G08680.1 | Symbols: ZIGA4, AGD14 | ARF GAP-like zinc finger-containing protein ZIGA4 | chr1:2762820-2768387 FORWARD LENGTH=649	0.999988	51.1503	7.26807e-06	159.44	145.87	135.1	0.998526	27.7966	0.0041059	89.629	0.999988	51.1503	6.04814e-05	135.1	0.99792	26.5575	0.000111297	123.95	0.999964	44.5297	2.45399e-05	144.28	0.999196	31.0236	2.35661e-05	145.14	0.999845	38.0842	7.26807e-06	159.44	0.999308	31.482	4.53296e-05	138.42	0.999472	32.5104	0.0021834	97.69	0.999966	44.7124	8.45921e-06	158.4		1;2	S
ARFGAP-likezincfinger-containingproteinZIGA4	210	ARFGAP-likezincfinger-containingproteinZIGA4	ARFGAP-likezincfinger-containingproteinZIGA4	AT1G08680.1 | Symbols: ZIGA4, AGD14 | ARF GAP-like zinc finger-containing protein ZIGA4 | chr1:2762820-2768387 FORWARD LENGTH=649	1	65.5371	1.67657e-18	167.73	167.73	147.9	0.999944	42.514	4.87779e-07	113.51	1	63.5774	1.24836e-14	152.09	0.999948	42.8432	2.94814e-10	127.01	1	65.5371	1.70626e-14	147.9	1	63.6736	1.67657e-18	167.73	0.999548	33.445	1.90073e-07	118.44	0.904987	9.78859	0.000224355	83.253	0.999769	36.356	2.5452e-07	117.37	0.994655	22.6976	8.90014e-07	106.86		1	S
ARFGAP-likezincfinger-containingproteinZIGA4	236	ARFGAP-likezincfinger-containingproteinZIGA4	ARFGAP-likezincfinger-containingproteinZIGA4	AT1G08680.1 | Symbols: ZIGA4, AGD14 | ARF GAP-like zinc finger-containing protein ZIGA4 | chr1:2762820-2768387 FORWARD LENGTH=649	1	84.1683	4.76997e-24	205.7	167.32	205.7	0.999999	61.9169	4.47026e-17	188.59	1	84.1683	4.76997e-24	205.7	0.999402	32.2276	4.24012e-08	145.7	1	68.2813	1.5875e-12	181.75	1	64.9164	3.82084e-12	177.88	0.999749	35.9967	1.47544e-06	124.26	1	70.4032	1.12365e-11	165.02	0.998179	27.3886	0.000108054	94.281	0.999918	40.8629	2.32082e-07	139.88		1	S
ARFGAP-likezincfinger-containingproteinZIGA4	247	ARFGAP-likezincfinger-containingproteinZIGA4	ARFGAP-likezincfinger-containingproteinZIGA4	AT1G08680.1 | Symbols: ZIGA4, AGD14 | ARF GAP-like zinc finger-containing protein ZIGA4 | chr1:2762820-2768387 FORWARD LENGTH=649	0.997365	26.8047	1.92439e-06	73.168	64.884	73.168																					0.997365	26.8047	1.92439e-06	73.168					0.956614	15.2647	0.000907896	54.326						1	S
ARFGAP-likezincfinger-containingproteinZIGA4	413	ARFGAP-likezincfinger-containingproteinZIGA4	ARFGAP-likezincfinger-containingproteinZIGA4	AT1G08680.1 | Symbols: ZIGA4, AGD14 | ARF GAP-like zinc finger-containing protein ZIGA4 | chr1:2762820-2768387 FORWARD LENGTH=649	0.893675	9.24625	0.000120231	95.761	74.762	95.761					0.893675	9.24625	0.000120231	95.761																														1	S
ARFGAP-likezincfinger-containingproteinZIGA4	278	ARFGAP-likezincfinger-containingproteinZIGA4	ARFGAP-likezincfinger-containingproteinZIGA4	AT1G08680.1 | Symbols: ZIGA4, AGD14 | ARF GAP-like zinc finger-containing protein ZIGA4 | chr1:2762820-2768387 FORWARD LENGTH=649	0.999997	54.7201	0.00108933	105.2	86.936	105.2																	0.999997	54.7201	0.00108933	105.2																		1	S
ARFGTPase-activatingprotein	445	ARFGTPase-activatingprotein	ARFGTPase-activatingprotein	AT5G13300.1 | Symbols: SFC, VAN3, AGD3 | ARF GTPase-activating protein | chr5:4255923-4262018 REVERSE LENGTH=827	1	76.2772	2.90917e-10	174.29	147.32	150.11	0.999999	59.0917	2.90917e-10	174.29	1	68.9952	1.87739e-05	131.35	0.999977	46.4412	7.31011e-05	125.03	0.999973	45.737	4.19349e-05	120.59	0.999997	55.4097	5.42877e-10	165.44	0.99995	42.9748	1.1891e-05	140.01	0.999993	51.7563	0.000116257	109.83	1	76.2772	3.77484e-07	150.11	0.999998	56.563	1.87739e-05	131.35		1	S
ARFGTPase-activatingprotein	351	ARFGTPase-activatingprotein	ARFGTPase-activatingprotein	AT5G13300.1 | Symbols: SFC, VAN3, AGD3 | ARF GTPase-activating protein | chr5:4255923-4262018 REVERSE LENGTH=827	0.95705	13.4807	0.00021616	114.21	82.274	114.21					0.95705	13.4807	0.00021616	114.21	0.912872	11.5298	0.015274	71.279																										1	S
ARFGTPase-activatingprotein	718	ARFGTPase-activatingprotein	ARFGTPase-activatingprotein	AT5G13300.1 | Symbols: SFC, VAN3, AGD3 | ARF GTPase-activating protein | chr5:4255923-4262018 REVERSE LENGTH=827	0.977595	18.9216	3.61105e-29	183.12	171.27	183.12	0.977595	18.9216	3.61105e-29	183.12					0.812523	7.63651	1.01775e-20	145.33	0.453627	0	2.57223e-15	133.23	0.83365	7.23269	8.08813e-21	149.07	0.933699	12.3018	4.07962e-15	126.36	0.368003	1.3182	0.000368238	65.244	0.936188	12.3031	4.19592e-21	156.03	0.940178	12.5925	1.69166e-15	135.84		1	S
ARFGTPase-activatingprotein	359	ARFGTPase-activatingprotein	ARFGTPase-activatingprotein	AT5G13300.1 | Symbols: SFC, VAN3, AGD3 | ARF GTPase-activating protein | chr5:4255923-4262018 REVERSE LENGTH=827	0.871359	8.30818	0.00103953	72.891	62.537	72.891									0.761422	5.03996	0.0144519	54.008	0.871359	8.30818	0.00103953	72.891	0.724679	4.20306	0.0200989	51.688	0.72404	4.18917	0.00216704	65.811	0.784344	5.60744	0.00243111	63.936										1	S
ARFGTPase-activatingprotein	360	ARFGTPase-activatingprotein	ARFGTPase-activatingprotein	AT5G13300.1 | Symbols: SFC, VAN3, AGD3 | ARF GTPase-activating protein | chr5:4255923-4262018 REVERSE LENGTH=827	0.615809	2.049	0.00220924	65.511	57.017	65.511													0.5	0	0.0200989	51.688	0.5	0	0.0370439	42.818													0.615809	2.049	0.00220924	65.511		1	S
arginine/serine-rich45	67	arginine/serine-rich45	arginine/serine-rich45	AT1G16610.1 | Symbols: SR45, RNPS1 | arginine/serine-rich 45 | chr1:5675925-5678686 REVERSE LENGTH=414	1	42.3949	0.00028395	155.11	143.75	42.395	1	97.1377	0.00107249	132.25	1	84.3518	0.000336824	153.1	1	58.7539	0.0158315	58.754	1	84.102	0.00136239	125.74	1	115.342	0.000364693	152.04	1	83.5726	0.00789555	83.573	1	66.9534	0.00028395	155.11	1	40.331	0.0589338	40.331	1	42.3949	0.00445923	108.47		1	S
arginine/serine-rich45	77	arginine/serine-rich45	arginine/serine-rich45	AT1G16610.1 | Symbols: SR45, RNPS1 | arginine/serine-rich 45 | chr1:5675925-5678686 REVERSE LENGTH=414	1	78.7547	2.1498e-08	181.9	159.34	148.08	1	86.8914	0.000442748	113.34	1	71.7236	2.1498e-08	181.9	0.999999	62.324	0.00279675	80.31	1	82.3921	8.88802e-08	173.59	1	81.2056	2.1498e-08	181.9	1	102.973	7.57809e-06	153	1	78.7547	6.09044e-06	148.08	1	76.7211	5.86265e-05	143.21	1	76.2536	4.74559e-05	147.52		1	S
arginine/serine-rich45	278	arginine/serine-rich45	arginine/serine-rich45	AT1G16610.1 | Symbols: SR45, RNPS1 | arginine/serine-rich 45 | chr1:5675925-5678686 REVERSE LENGTH=414	1	68.0394	2.53173e-07	181.46	163.12	181.46	1	68.0394	2.53173e-07	181.46	0.999999	59.5498	7.38549e-06	155.88	0.994118	19.6407	0.0711227	45.077	0.999758	35.7687	0.00112174	92.063	0.999978	46.3066	2.53173e-07	181.46	0.999952	40.41	6.09825e-05	127.85	1	67.3687	1.07954e-06	171.26	0.999999	59.983	1.05109e-05	151.68	0.999995	51.3364	0.000262187	116.84		2	S
arginine/serine-rich45	280	arginine/serine-rich45	arginine/serine-rich45	AT1G16610.1 | Symbols: SR45, RNPS1 | arginine/serine-rich 45 | chr1:5675925-5678686 REVERSE LENGTH=414	0.911845	10.1456	0.000262187	116.84	106.61	82.85	0.567176	0.827997	0.047289	51.841	0.517978	0	0.069095	40.331	0.54735	0.77811	0.0711227	45.077	0.911845	10.1456	0.00341047	82.85					0.539834	0.676666	0.0664685	46.592	0.543973	0.752533	0.0340939	55.452					0.778917	5.34637	0.000262187	116.84		2	S
arginine/serine-rich45	281	arginine/serine-rich45	arginine/serine-rich45	AT1G16610.1 | Symbols: SR45, RNPS1 | arginine/serine-rich 45 | chr1:5675925-5678686 REVERSE LENGTH=414	0.996326	24.3323	2.53173e-07	181.46	163.12	151.68	0.92998	11.2325	2.53173e-07	181.46	0.916127	10.3608	7.38549e-06	155.88					0.909955	10.0289	0.00112174	92.063	0.929981	11.2325	2.53173e-07	181.46	0.909863	10.0289	6.09825e-05	127.85	0.928643	11.1441	1.07954e-06	171.26	0.996326	24.3323	1.05109e-05	151.68						2	S
arginine/serine-rich45	301	arginine/serine-rich45	arginine/serine-rich45	AT1G16610.1 | Symbols: SR45, RNPS1 | arginine/serine-rich 45 | chr1:5675925-5678686 REVERSE LENGTH=414	1	86.1802	0.0353495	97.277	70.488	86.18													1	97.2773	0.0353495	97.277	1	89.9126	0.052033	89.913					1	87.1234	0.0583515	87.123	1	82.0285	0.069893	82.029	1	86.1802	0.0604881	86.18		1	S
arginine/serine-rich45	199	arginine/serine-rich45	arginine/serine-rich45	AT1G16610.1 | Symbols: SR45, RNPS1 | arginine/serine-rich 45 | chr1:5675925-5678686 REVERSE LENGTH=414	1	136.965	5.79901e-42	250.27	226.85	136.96	1	119.458	4.61625e-09	159.1	1	125.175	1.68965e-17	190.91	1	85.9738	0.000257362	85.974	1	109.361	5.79901e-42	250.27	1	94.5693	2.42602e-17	184.56	1	132.506	1.63475e-24	210.22	1	89.8657	9.20333e-10	162.65	1	184.596	2.42135e-17	184.6	1	136.965	5.12296e-07	136.96		1	S
arginine/serine-rich45	256	arginine/serine-rich45	arginine/serine-rich45	AT1G16610.1 | Symbols: SR45, RNPS1 | arginine/serine-rich 45 | chr1:5675925-5678686 REVERSE LENGTH=414	1	104.484	0.04407	108.26	26.347	104.48																					1	108.262	0.04407	108.26	1	104.484	0.049824	104.48										1	S
arginine/serine-rich45	245	arginine/serine-rich45	arginine/serine-rich45	AT1G16610.1 | Symbols: SR45, RNPS1 | arginine/serine-rich 45 | chr1:5675925-5678686 REVERSE LENGTH=414	1	42.9408	0.00473955	79.697	67.066	42.941	1	42.9408	0.0169214	62.705									0.904485	9.7633	0.0539193	42.083	0.998504	28.2432	0.00473955	79.697																		1;2	S
arginine/serine-rich45	307	arginine/serine-rich45	arginine/serine-rich45	AT1G16610.1 | Symbols: SR45, RNPS1 | arginine/serine-rich 45 | chr1:5675925-5678686 REVERSE LENGTH=414	1	99.6876	0.00321967	100.69	44.282	99.688	1	96.2396	0.0045767	96.24	1	99.343	0.00361622	99.343	1	99.6876	0.00321967	100.69	1	94.3627	0.00515759	94.363	1	94.3627	0.00515759	94.363	1	91.6583	0.00599458	91.658	1	53.5969	0.00710935	88.056	1	92.8661	0.00562078	92.866	1	89.5608	0.00664376	89.561		1	S
arginine/serine-rich45	232	arginine/serine-rich45	arginine/serine-rich45	AT1G16610.1 | Symbols: SR45, RNPS1 | arginine/serine-rich 45 | chr1:5675925-5678686 REVERSE LENGTH=414	1	93.9381	0.0364137	111.31	67.327	93.938													1	111.309	0.0364137	111.31					1	93.9381	0.0793855	93.938														1	S
arginine/serine-rich45	323	arginine/serine-rich45	arginine/serine-rich45	AT1G16610.1 | Symbols: SR45, RNPS1 | arginine/serine-rich 45 | chr1:5675925-5678686 REVERSE LENGTH=414	1	55.8995	0.00117746	101.38	92.045	55.899	1	74.9873	0.00819544	74.987	1	101.38	0.00117746	101.38					1	77.8945	0.00607533	77.894	1	50.4674	0.0371671	50.467	1	61.235	0.0196887	61.235	1	49.4829	0.0392208	49.483	1	50.4674	0.0371671	50.467	1	55.8995	0.0258357	55.899		2	S
arginine/serine-rich45	328	arginine/serine-rich45	arginine/serine-rich45	AT1G16610.1 | Symbols: SR45, RNPS1 | arginine/serine-rich 45 | chr1:5675925-5678686 REVERSE LENGTH=414	1	55.8995	0.00117746	101.38	92.045	55.899	1	74.9873	0.00819544	74.987	1	101.38	0.00117746	101.38					1	77.8945	0.00607533	77.894	1	50.4674	0.0371671	50.467	1	61.235	0.0196887	61.235	1	49.4829	0.0392208	49.483	1	50.4674	0.0371671	50.467	1	55.8995	0.0258357	55.899		2	S
arginine/serine-rich45	182	arginine/serine-rich45	arginine/serine-rich45	AT1G16610.1 | Symbols: SR45, RNPS1 | arginine/serine-rich 45 | chr1:5675925-5678686 REVERSE LENGTH=414	0.797234	5.94583	0.00142891	84.195	74.508	84.195													0.797234	5.94583	0.00142891	84.195																						2	S
arginine/serine-rich45	183	arginine/serine-rich45	arginine/serine-rich45	AT1G16610.1 | Symbols: SR45, RNPS1 | arginine/serine-rich 45 | chr1:5675925-5678686 REVERSE LENGTH=414	0.997695	26.4442	0.000431214	105.66	80.465	98.654	0.98956	19.7931	0.00305775	91.307	0.987802	19.0931	0.00384082	88.42	0.922385	10.7526	0.0293653	69.327	0.991681	20.7675	0.000431214	105.66	0.995236	23.2188	0.00246859	93.478	0.991503	20.6787	0.00305764	91.307	0.997695	26.4442	0.00106476	98.654	0.959382	13.8389	0.00872265	62.055	0.990496	20.1829	0.00294788	91.712		1;2	S
arginine/serine-rich45	189	arginine/serine-rich45	arginine/serine-rich45	AT1G16610.1 | Symbols: SR45, RNPS1 | arginine/serine-rich 45 | chr1:5675925-5678686 REVERSE LENGTH=414	0.999986	47.5639	0.00142891	84.195	74.508	84.195	0.981429	16.0886	0.0656504	46.701									0.999986	47.5639	0.00142891	84.195	0.999897	38.9172	0.00626599	72.662	0.999977	46.2122	0.00475364	75.01	0.999809	36.3156	0.0111284	65.113	0.999645	33.3797	0.0585222	48.391						2	S
arginine/serine-rich45	289	arginine/serine-rich45	arginine/serine-rich45	AT1G16610.1 | Symbols: SR45, RNPS1 | arginine/serine-rich 45 | chr1:5675925-5678686 REVERSE LENGTH=414	0.998269	27.61	0.00193731	92.747	68.404	80.69	0.92214	10.7306	0.00705707	75.986	0.986601	18.6706	0.00193731	92.747	0.982429	17.4644	0.0262184	54.402	0.996301	24.3023	0.00787742	75.088	0.993688	21.9703	0.0116698	65.565	0.998186	27.4058	0.00632006	73.887	0.998269	27.61	0.0035944	80.69	0.988835	19.4471	0.00734692	75.669	0.978962	16.6774	0.0139388	62.035		2	S
arginine/serine-rich45	294	arginine/serine-rich45	arginine/serine-rich45	AT1G16610.1 | Symbols: SR45, RNPS1 | arginine/serine-rich 45 | chr1:5675925-5678686 REVERSE LENGTH=414	0.999996	54.2698	0.00186708	101.57	76.713	92.747	0.999971	44.9128	0.00705707	75.986	0.999996	54.2698	0.00193731	92.747	0.999907	38.0983	0.00786359	81.642	0.9999	37.9437	0.00787742	75.088	0.999953	43.2436	0.0116698	65.565	0.999978	46.4774	0.00632006	73.887	0.999991	50.3589	0.0035944	80.69	0.999281	29.1449	0.00734692	75.669	0.999995	53.0071	0.00186708	101.57		2	S
arginine/serine-richsplicingfactor35	335	arginine/serine-richsplicingfactor35	arginine/serine-richsplicingfactor35	AT4G25500.1 | Symbols: ATRSP35, ATRSP40, AT-SRP40, RSP35, RS40, At-RS40 | arginine/serine-rich splicing factor 35 | chr4:13025168-13027243 FORWARD LENGTH=350	1	113.71	4.72006e-42	261.94	250.23	189.1	1	134.933	4.50846e-33	239.37	1	139.614	1.51354e-34	247.17	1	123.511	5.36776e-19	205.28	1	69.4345	2.24173e-06	127.32	1	134.692	5.06468e-26	226.24	1	176.124	4.72006e-42	261.94	1	126.159	1.36474e-24	220.52	1	113.71	4.33554e-17	189.1	1	70.5505	1.75003e-06	130.72		1	S
arginine/serine-richsplicingfactor35	203	arginine/serine-richsplicingfactor35	arginine/serine-richsplicingfactor35	AT4G25500.1 | Symbols: ATRSP35, ATRSP40, AT-SRP40, RSP35, RS40, At-RS40 | arginine/serine-rich splicing factor 35 | chr4:13025168-13027243 FORWARD LENGTH=350	1	96.3008	2.31168e-11	205.49	180.61	201.66	1	87.3046	0.000561898	115.29	1	97.585	2.31168e-11	205.49	0.999999	59.5492	0.00501354	105.98	1	86.6431	1.23822e-07	194.29	1	79.6979	5.00704e-05	167.83	1	66.1226	0.000601744	100.54	1	90.9593	2.12513e-07	186.27	1	81.7151	0.000574929	138.76	1	96.3008	4.23281e-08	201.66		1	S
arginine/serine-richsplicingfactor35	278	arginine/serine-richsplicingfactor35	arginine/serine-richsplicingfactor35	AT4G25500.1 | Symbols: ATRSP35, ATRSP40, AT-SRP40, RSP35, RS40, At-RS40 | arginine/serine-rich splicing factor 35 | chr4:13025168-13027243 FORWARD LENGTH=350	1	56.9556	0.000557599	127.83	95.511	56.956	0.991443	20.6392	0.0536532	52.482	1	66.9887	0.000557599	127.83	1	53.001	0.0010342	117.94	1	72.7049	0.0174126	72.705	0.999997	55.7132	0.00197446	108.31	1	66.3926	0.00247542	103.18	1	68.1214	0.0147703	73.781	0.99712	25.3932	0.0767466	45.68	1	56.9556	0.0582351	56.956		1;2	S
arginine/serine-richsplicingfactor35	282	arginine/serine-richsplicingfactor35	arginine/serine-richsplicingfactor35	AT4G25500.1 | Symbols: ATRSP35, ATRSP40, AT-SRP40, RSP35, RS40, At-RS40 | arginine/serine-rich splicing factor 35 | chr4:13025168-13027243 FORWARD LENGTH=350	1	56.9556	0.00355144	78.326	70.734	56.956					1	66.9887	0.0345688	66.989	1	53.001	0.00355144	78.326	1	72.7049	0.0242966	72.705					1	66.3926	0.0356401	66.393	1	68.1214	0.0325333	68.121					1	56.9556	0.0582351	56.956		2	S
arginine/serine-richsplicingfactor35	222	arginine/serine-richsplicingfactor35	arginine/serine-richsplicingfactor35	AT4G25500.1 | Symbols: ATRSP35, ATRSP40, AT-SRP40, RSP35, RS40, At-RS40 | arginine/serine-rich splicing factor 35 | chr4:13025168-13027243 FORWARD LENGTH=350	0.999446	32.5658	1.49178e-11	212.93	178.53	207.44	0.754946	4.88653	3.61581e-06	183.37	0.933329	11.461	1.95801e-07	187.78	0.999446	32.5658	2.09685e-11	207.44	0.994332	22.4412	1.23822e-07	194.29	0.998274	27.6231	1.57192e-11	212.2	0.978503	16.5817	1.31222e-07	193.62	0.974382	15.8018	1.23822e-07	194.29	0.927645	11.0791	1.32667e-07	193.49	0.96003	13.8055	1.49178e-11	212.93		1	S
arginine/serine-richsplicingfactor35	211	arginine/serine-richsplicingfactor35	arginine/serine-richsplicingfactor35	AT4G25500.1 | Symbols: ATRSP35, ATRSP40, AT-SRP40, RSP35, RS40, At-RS40 | arginine/serine-rich splicing factor 35 | chr4:13025168-13027243 FORWARD LENGTH=350	1	90.6507	0.00258966	102.01	44.288	102.01	0.999998	56.7586	0.0427889	60.167	1	81.0496	0.00686327	89.913	1	90.6507	0.00258966	102.01	1	75.5232	0.0119764	78.932	1	71.1753	0.0188071	74.772	1	77.5779	0.0103185	80.986	1	65.1169	0.0290641	68.525	1	63.8343	0.0290641	68.525	0.999995	52.7938	0.0567509	56.202		1	S
arginine/serine-richsplicingfactor35	298	arginine/serine-richsplicingfactor35	arginine/serine-richsplicingfactor35	AT4G25500.1 | Symbols: ATRSP35, ATRSP40, AT-SRP40, RSP35, RS40, At-RS40 | arginine/serine-rich splicing factor 35 | chr4:13025168-13027243 FORWARD LENGTH=350	1	40.1868	1.42817e-26	242.07	225.87	40.187	1	40.1868	3.39776e-10	172.58	1	183.277	3.50221e-11	183.28	1	206.197	1.31497e-19	206.2	1	198.228	3.86199e-15	198.23	1	194.124	6.04629e-15	194.12	1	175.151	2.6642e-10	175.15	1	242.071	1.42817e-26	242.07	1	123.019	8.13336e-05	123.02	1	186.565	1.00696e-14	186.56		1	S
arginine/serine-richsplicingfactor35	241	arginine/serine-richsplicingfactor35	arginine/serine-richsplicingfactor35	AT4G25500.1 | Symbols: ATRSP35, ATRSP40, AT-SRP40, RSP35, RS40, At-RS40 | arginine/serine-rich splicing factor 35 | chr4:13025168-13027243 FORWARD LENGTH=350	1	90.2234	0.000299169	169.82	105.17	142.71	0.997364	25.7786	0.0614726	73.632	1	69.7307	0.00057779	134.98	0.999997	55.2079	0.0119658	126.71	0.999996	54.4971	0.0146192	119.74	0.99994	42.1896	0.0299275	104.3	1	73.3282	0.00949527	141.71	0.999736	35.7803	0.00166858	85.081	1	91.0516	0.000299169	169.82	1	90.2234	0.000477588	142.71		1	S
arginine/serine-richsplicingfactor35	193	arginine/serine-richsplicingfactor35	arginine/serine-richsplicingfactor35	AT4G25500.1 | Symbols: ATRSP35, ATRSP40, AT-SRP40, RSP35, RS40, At-RS40 | arginine/serine-rich splicing factor 35 | chr4:13025168-13027243 FORWARD LENGTH=350	0.99996	43.785	0.00416019	104.14	90.962	99.506	0.99996	43.785	0.00513206	99.506	0.99466	22.3367	0.0172197	72.531	0.996229	23.4043	0.0335413	57.174	0.999	29.8362	0.00941088	89.9	0.999937	41.8731	0.00416019	104.14	0.999897	39.442	0.00513206	99.506	0.998743	28.2019	0.0100158	81.799	0.988344	17.1765	0.00938429	82.803	0.993214	19.2	0.0272683	74.849		1;2	S
arginine/serine-richsplicingfactor35	195	arginine/serine-richsplicingfactor35	arginine/serine-richsplicingfactor35	AT4G25500.1 | Symbols: ATRSP35, ATRSP40, AT-SRP40, RSP35, RS40, At-RS40 | arginine/serine-rich splicing factor 35 | chr4:13025168-13027243 FORWARD LENGTH=350	0.968143	14.827	0.00416019	104.14	90.962	104.14	0.955486	13.317	0.00513206	99.506	0.948252	12.5933	0.0172197	72.531	0.829526	6.85193	0.0483316	57.149	0.963798	14.248	0.00941088	89.9	0.968143	14.827	0.00416019	104.14	0.905763	9.82742	0.00513206	99.506	0.832277	6.95019	0.0130196	81.799	0.620055	2.04468	0.0125723	82.803						2	S
arginine/serine-richsplicingfactor35	342	arginine/serine-richsplicingfactor35	arginine/serine-richsplicingfactor35	AT4G25500.1 | Symbols: ATRSP35, ATRSP40, AT-SRP40, RSP35, RS40, At-RS40 | arginine/serine-rich splicing factor 35 | chr4:13025168-13027243 FORWARD LENGTH=350	0.997571	26.1347	0.000307082	109.99	101.81	109.99	0.994232	22.3638	0.00226838	86.738	0.993804	22.0489	0.00168869	91.307					0.997571	26.1347	0.000307082	109.99	0.990913	20.3757	0.00687362	75.589	0.997428	25.8865	0.000496756	101.2	0.597188	1.64027	0.00290731	81.703	0.69727	3.61344	0.0657197	46.797	0.993543	21.8594	0.0210124	60.196		2	S
arginine/serine-richsplicingfactor35	345	arginine/serine-richsplicingfactor35	arginine/serine-richsplicingfactor35	AT4G25500.1 | Symbols: ATRSP35, ATRSP40, AT-SRP40, RSP35, RS40, At-RS40 | arginine/serine-rich splicing factor 35 | chr4:13025168-13027243 FORWARD LENGTH=350	0.999961	44.0966	0.000307082	109.99	101.81	101.2	0.99985	38.206	0.00226838	86.738	0.999395	32.1514	0.00168869	91.307					0.999938	42.0394	0.000307082	109.99	0.99992	40.9043	0.00687362	75.589	0.999961	44.0966	0.000496756	101.2	0.990476	17.9033	0.00290731	81.703	0.998395	26.3703	0.0657197	46.797	0.997215	25.5117	0.0210124	60.196		2	S
arginine/serine-richsplicingfactor35	262	arginine/serine-richsplicingfactor35	arginine/serine-richsplicingfactor35	AT4G25500.1 | Symbols: ATRSP35, ATRSP40, AT-SRP40, RSP35, RS40, At-RS40 | arginine/serine-rich splicing factor 35 | chr4:13025168-13027243 FORWARD LENGTH=350	0.998616	29.0609	0.0403359	51.495	42.899	51.495																					0.998616	29.0609	0.0403359	51.495														3	S
arginine/serine-richsplicingfactor35	267	arginine/serine-richsplicingfactor35	arginine/serine-richsplicingfactor35	AT4G25500.1 | Symbols: ATRSP35, ATRSP40, AT-SRP40, RSP35, RS40, At-RS40 | arginine/serine-rich splicing factor 35 | chr4:13025168-13027243 FORWARD LENGTH=350	0.681953	1.31735	0.00276946	91.313	72.533	51.495	0.496627	0	0.00276946	91.313																	0.681953	1.31735	0.0403359	51.495														3	S
arginine/serine-richsplicingfactor35	269	arginine/serine-richsplicingfactor35	arginine/serine-richsplicingfactor35	AT4G25500.1 | Symbols: ATRSP35, ATRSP40, AT-SRP40, RSP35, RS40, At-RS40 | arginine/serine-rich splicing factor 35 | chr4:13025168-13027243 FORWARD LENGTH=350	0.998634	30.5649	0.00072771	111.52	100.36	86.114	0.496627	0	0.00276946	91.313	0.931477	11.7874	0.0315876	56.087									0.75633	5.19953	0.00237882	91.123	0.998634	30.5649	0.00365117	86.114	0.9893	20.8715	0.00072771	111.52										1;3	S
arginine/serine-richzincknuckle-containingprotein33	181	arginine/serine-richzincknuckle-containingprotein33	arginine/serine-richzincknuckle-containingprotein33	AT2G37340.2 | Symbols: RSZ33, RS2Z33, AT-RS2Z33 | arginine/serine-rich zinc knuckle-containing protein 33 | chr2:15670372-15671477 REVERSE LENGTH=260	1	93.3589	1.754e-35	262.58	249.18	93.359	1	64.3727	3.68915e-35	256.14	1	80.0107	9.14269e-22	225.55	1	93.3589	3.93607e-27	237.87	1	46.0277	1.754e-35	262.58	1	55.1173	2.00009e-35	261.76	1	72.3408	4.11233e-35	254.73	1	97.5699	1.41493e-20	222.42	1	83.3591	4.17219e-12	173.03	1	69.6115	6.12486e-35	251.28		1;2;4	S
arginine/serine-richzincknuckle-containingprotein33	189	arginine/serine-richzincknuckle-containingprotein33	arginine/serine-richzincknuckle-containingprotein33	AT2G37340.2 | Symbols: RSZ33, RS2Z33, AT-RS2Z33 | arginine/serine-rich zinc knuckle-containing protein 33 | chr2:15670372-15671477 REVERSE LENGTH=260	1	93.3589	1.754e-35	262.58	249.18	93.359	1	64.3727	3.68915e-35	256.14	1	80.0107	9.14269e-22	225.55	1	93.3589	3.93607e-27	237.87	1	46.0277	1.754e-35	262.58	1	55.1173	2.00009e-35	261.76	1	72.3408	4.11233e-35	254.73	1	97.5699	1.58587e-12	180.15	1	83.3591	4.17219e-12	173.03	1	69.6115	6.12486e-35	248.03		1;2;4	S
arginine/serine-richzincknuckle-containingprotein33	61	arginine/serine-richzincknuckle-containingprotein33	arginine/serine-richzincknuckle-containingprotein33	AT2G37340.2 | Symbols: RSZ33, RS2Z33, AT-RS2Z33 | arginine/serine-rich zinc knuckle-containing protein 33 | chr2:15670372-15671477 REVERSE LENGTH=260	1	76.8502	4.352e-10	164.88	144.1	76.85	1	69.716	0.0284902	69.716	1	132.949	4.49402e-05	132.95	1	124.163	8.47908e-05	124.16	1	128.355	6.57794e-05	128.35	1	92.3804	0.000527891	92.38	1	164.884	4.352e-10	164.88	1	87.1483	0.000798716	94.09	1	59.6726	0.00974469	59.673	1	76.8502	0.00237614	76.85		1	S
arginine/serine-richzincknuckle-containingprotein33	196	arginine/serine-richzincknuckle-containingprotein33	arginine/serine-richzincknuckle-containingprotein33	AT2G37340.2 | Symbols: RSZ33, RS2Z33, AT-RS2Z33 | arginine/serine-rich zinc knuckle-containing protein 33 | chr2:15670372-15671477 REVERSE LENGTH=260	1	141.646	3.01283e-08	170.26	101.42	141.65	1	124.811	1.4825e-06	149.09	1	121.312	4.21544e-08	164.56	1	146.365	9.10383e-08	160.44	1	133.04	5.64405e-07	158.31	1	138.767	8.60487e-07	155.34	1	97.2728	6.27504e-07	157.67	1	117.203	7.74609e-07	156.2	1	111.116	1.30182e-06	150.9	1	141.646	3.01283e-08	170.26		1;2;4	S
arginine/serine-richzincknuckle-containingprotein33	200	arginine/serine-richzincknuckle-containingprotein33	arginine/serine-richzincknuckle-containingprotein33	AT2G37340.2 | Symbols: RSZ33, RS2Z33, AT-RS2Z33 | arginine/serine-rich zinc knuckle-containing protein 33 | chr2:15670372-15671477 REVERSE LENGTH=260	1	141.646	3.01283e-08	170.26	101.42	141.65	1	124.811	1.4825e-06	149.09	1	121.312	4.21544e-08	164.56	1	146.365	3.04271e-08	168.76	1	133.04	5.64405e-07	158.31	1	138.767	8.60487e-07	155.34	1	97.2728	6.27504e-07	157.67	1	117.203	7.74609e-07	156.2	1	111.116	1.30182e-06	150.9	1	141.646	3.01283e-08	170.26		1;2;4	S
arginine/serine-richzincknuckle-containingprotein33	241	arginine/serine-richzincknuckle-containingprotein33	arginine/serine-richzincknuckle-containingprotein33	AT2G37340.2 | Symbols: RSZ33, RS2Z33, AT-RS2Z33 | arginine/serine-rich zinc knuckle-containing protein 33 | chr2:15670372-15671477 REVERSE LENGTH=260	1	88.1781	2.43372e-10	132.39	124.94	115.38	1	88.1733	3.72688e-10	132.39	0.999961	44.3816	0.00138732	60.388	1	88.1781	7.24934e-07	115.38	1	88.1358	2.43372e-10	131.08	1	77.0538	1.29284e-06	102.46	1	65.9487	1.20761e-05	99.614	0.999999	64.3195	9.56651e-05	91.079					0.999998	56.9927	0.000172803	83.202		2	S
arginine/serine-richzincknuckle-containingprotein33	253	arginine/serine-richzincknuckle-containingprotein33	arginine/serine-richzincknuckle-containingprotein33	AT2G37340.2 | Symbols: RSZ33, RS2Z33, AT-RS2Z33 | arginine/serine-rich zinc knuckle-containing protein 33 | chr2:15670372-15671477 REVERSE LENGTH=260	0.994561	22.6209	2.43372e-10	160.81	143.11	160.81	0.914016	10.2654	1.03271e-06	106.1	0.989422	19.71	4.36478e-06	133.23	0.936916	11.7194	3.26917e-05	114.01	0.953338	13.2841	2.43372e-10	131.08	0.994561	22.6209	1.47611e-08	160.81	0.889771	9.06981	9.02485e-08	146.86					0.761255	5.03783	8.36111e-05	85.881	0.797236	5.94604	5.5997e-05	106.36		1;2	S
arginine/serine-richzincknuckle-containingprotein33	158	arginine/serine-richzincknuckle-containingprotein33	arginine/serine-richzincknuckle-containingprotein33	AT2G37340.2 | Symbols: RSZ33, RS2Z33, AT-RS2Z33 | arginine/serine-rich zinc knuckle-containing protein 33 | chr2:15670372-15671477 REVERSE LENGTH=260	1	84.4793	5.27064e-05	179.57	34.327	84.479	1	165.176	0.00558704	165.18	1	92.611	0.00120875	153.66	1	153.97	0.00905884	153.97	1	107.344	0.00186183	178.54	1	90.4338	0.00637356	144.28	1	89.4035	0.00669246	155.53	1	105.943	5.27064e-05	154.05	1	97.7338	0.00382356	171.5	1	84.4793	0.00157398	179.57		1	S
arginine/serine-richzincknuckle-containingprotein33	209	arginine/serine-richzincknuckle-containingprotein33	arginine/serine-richzincknuckle-containingprotein33	AT2G37340.2 | Symbols: RSZ33, RS2Z33, AT-RS2Z33 | arginine/serine-rich zinc knuckle-containing protein 33 | chr2:15670372-15671477 REVERSE LENGTH=260	1	83.3699	2.69592e-06	101.53	79.753	83.37	1	41.3778	0.000232433	85.636	1	60.0318	2.69592e-06	101.53	1	52.5272	0.0207518	52.527	1	64.5199	0.000889147	75.703	1	77.6805	0.000568959	77.681	1	65.3744	0.000198785	84.324	1	55.3353	0.000143425	88.945	1	98.2917	3.14392e-05	98.292	1	83.3699	0.000266901	83.37		1;2	S
arginine/serine-richzincknuckle-containingprotein33	215	arginine/serine-richzincknuckle-containingprotein33	arginine/serine-richzincknuckle-containingprotein33	AT2G37340.2 | Symbols: RSZ33, RS2Z33, AT-RS2Z33 | arginine/serine-rich zinc knuckle-containing protein 33 | chr2:15670372-15671477 REVERSE LENGTH=260	1	83.3699	3.89407e-10	158.29	122.75	83.37	1	41.3778	2.65819e-06	127.03	1	60.0318	0.000485384	88.507	1	52.5272	0.0207518	52.527	1	64.5199	2.68444e-05	135.72	1	77.6805	3.89407e-10	158.29	1	65.3744	1.48997e-07	127.57	1	55.3353	0.000143425	88.945	1	98.2917	3.14392e-05	98.292	1	83.3699	0.000266901	86.575		1;2	S
arginine/serine-richzincknuckle-containingprotein33	56	arginine/serine-richzincknuckle-containingprotein33	arginine/serine-richzincknuckle-containingprotein33	AT2G37340.2 | Symbols: RSZ33, RS2Z33, AT-RS2Z33 | arginine/serine-rich zinc knuckle-containing protein 33 | chr2:15670372-15671477 REVERSE LENGTH=260	1	73.54	0.011078	112.11	43.737	112.11					0.999997	55.8512	0.0652475	76.85					1	67.3471	0.0154561	103.26					1	73.54	0.011078	112.11					0.999998	56.4439	0.0128276	108.57	0.999905	40.2334	0.0146448	83.53		1	S
arginine/serine-richzincknuckle-containingprotein33	172	arginine/serine-richzincknuckle-containingprotein33	arginine/serine-richzincknuckle-containingprotein33	AT2G37340.2 | Symbols: RSZ33, RS2Z33, AT-RS2Z33 | arginine/serine-rich zinc knuckle-containing protein 33 | chr2:15670372-15671477 REVERSE LENGTH=260	1	63.0912	0.000449342	141.89	114.88	63.091	1	69.2612	0.00376885	114.86	1	47.5704	0.000678037	124.89	1	67.4565	0.00871761	93.345	1	69.2612	0.000449342	135.5	1	69.216	0.000747058	141.89	1	62.7049	0.000714451	123.2	1	69.2612	0.00064384	139.78	1	62.7049	0.00909867	78.324	1	63.0912	0.00134283	116.06		1;2	S
arginine/serine-richzincknuckle-containingprotein33	174	arginine/serine-richzincknuckle-containingprotein33	arginine/serine-richzincknuckle-containingprotein33	AT2G37340.2 | Symbols: RSZ33, RS2Z33, AT-RS2Z33 | arginine/serine-rich zinc knuckle-containing protein 33 | chr2:15670372-15671477 REVERSE LENGTH=260	1	63.0912	0.000449342	141.89	114.88	63.091	1	69.2612	0.00376885	114.86	1	47.5704	0.000678037	124.89	1	67.4565	0.00871761	99.506	1	69.2612	0.000449342	135.5	1	69.216	0.000747058	141.89	1	62.7049	0.000714451	123.2	1	69.2612	0.00064384	139.78	1	62.7049	0.00909867	78.324	1	63.0912	0.00134283	116.06		1;2	S
arginine/serine-richzincknuckle-containingprotein33	226	arginine/serine-richzincknuckle-containingprotein33	arginine/serine-richzincknuckle-containingprotein33	AT2G37340.2 | Symbols: RSZ33, RS2Z33, AT-RS2Z33 | arginine/serine-rich zinc knuckle-containing protein 33 | chr2:15670372-15671477 REVERSE LENGTH=260	1	70.3614	7.40686e-11	161.26	145.72	144.08	0.999997	55.15	3.03639e-08	135.69	0.999641	34.8113	0.000135912	95.591	1	63.6167	3.67073e-09	141.86	1	70.3614	6.34869e-10	144.08	0.999993	51.3156	1.61085e-08	138.98	0.999538	33.5882	0.00011941	96.238	0.999998	56.2644	7.40686e-11	161.26	0.999999	64.5699	7.89362e-08	124.45	0.999919	41.1221	8.46372e-08	124.82		1;2	S
arginine/serine-richzincknuckle-containingprotein33	235	arginine/serine-richzincknuckle-containingprotein33	arginine/serine-richzincknuckle-containingprotein33	AT2G37340.2 | Symbols: RSZ33, RS2Z33, AT-RS2Z33 | arginine/serine-rich zinc knuckle-containing protein 33 | chr2:15670372-15671477 REVERSE LENGTH=260	0.883086	8.78152	8.46372e-08	124.82	116.42	124.82					0.793061	5.83521	0.000135912	95.591	0.821342	6.62603	0.00346542	71.148	0.827287	6.80329	6.31239e-05	98.443	0.783728	5.59163	5.56493e-06	107.33	0.776784	5.41623	0.00011941	96.238									0.883086	8.78152	8.46372e-08	124.82		2	S
arginine/serine-richzincknuckle-containingprotein33	236	arginine/serine-richzincknuckle-containingprotein33	arginine/serine-richzincknuckle-containingprotein33	AT2G37340.2 | Symbols: RSZ33, RS2Z33, AT-RS2Z33 | arginine/serine-rich zinc knuckle-containing protein 33 | chr2:15670372-15671477 REVERSE LENGTH=260	0.539403	0.686444	0.00370542	70.452	59.287	70.452																													0.539403	0.686444	0.00370542	70.452						2	S
argininemethyltransferase11	5	argininemethyltransferase11	argininemethyltransferase11	AT4G29510.1 | Symbols: ATPRMT11, PRMT11, ATPRMT1B, PRMT1B | arginine methyltransferase 11 | chr4:14491739-14493752 FORWARD LENGTH=390	0.710245	3.89377	4.99655e-08	110.27	102.63	94.73									0.5	0	4.99655e-08	110.27									0.5	0	0.000122048	77.03	0.63753	2.46525	0.0140759	45.901	0.710245	3.89377	2.84376e-06	94.73						1	S
ARGOS-like	57	ARGOS-like	ARGOS-like	AT2G44080.1 | Symbols: ARL | ARGOS-like | chr2:18237726-18238133 FORWARD LENGTH=135	0.999828	37.658	8.9066e-08	187.16	175.74	183.57													0.998646	28.6843	8.9066e-08	187.16	0.999828	37.658	1.33262e-06	183.57	0.996169	24.1541	9.97867e-05	157.28														1;2	S
ARGOS-like	61	ARGOS-like	ARGOS-like	AT2G44080.1 | Symbols: ARL | ARGOS-like | chr2:18237726-18238133 FORWARD LENGTH=135	0.999521	33.1132	0.00652053	79.705	67.479	79.705													0.97931	16.7825	0.0384979	59.592					0.999521	33.1132	0.00652053	79.705														2	S
ARID/BRIGHTDNA-bindingdomain;ELM2domainprotein	526	ARID/BRIGHTDNA-bindingdomain;ELM2domainprotein	ARID/BRIGHTDNA-bindingdomain;ELM2domainprotein	AT2G46040.1 | Symbols: | ARID/BRIGHT DNA-binding domain;ELM2 domain protein | chr2:18935684-18937807 REVERSE LENGTH=562	0.990681	20.2654	3.41296e-14	167.92	157.26	160.48	0.989878	19.9031	2.0801e-10	147.49									0.95654	13.4262	3.41296e-14	167.92	0.990681	20.2654	3.95611e-11	160.48	0.965113	14.4191	4.41637e-11	160.13									0.989451	19.7219	1.18468e-08	135.81		1	S
ARID/BRIGHTDNA-bindingdomain-containingprotein	285	ARID/BRIGHTDNA-bindingdomain-containingprotein	ARID/BRIGHTDNA-bindingdomain-containingprotein	AT1G20910.1 | Symbols: | ARID/BRIGHT DNA-binding domain-containing protein | chr1:7277209-7280635 REVERSE LENGTH=398	0.91705	10.4365	1.04214e-05	116.96	83.552	116.96	0.91705	10.4365	1.04214e-05	116.96					0.498515	0	0.0410466	69.451	0.498243	0	0.0685082	61.435	0.867698	8.17096	2.14507e-05	108.71					0.499842	0	0.00938545	78.692					0.854717	7.70027	0.000667784	83.856		1	S
ARID/BRIGHTDNA-bindingdomain-containingprotein	77	ARID/BRIGHTDNA-bindingdomain-containingprotein	ARID/BRIGHTDNA-bindingdomain-containingprotein	AT1G20910.1 | Symbols: | ARID/BRIGHT DNA-binding domain-containing protein | chr1:7277209-7280635 REVERSE LENGTH=398	1	102.622	0.00533289	128.57	82.116	102.62	1	120.306	0.00564234	120.31	1	111.607	0.00854863	111.61	1	114.895	0.00745022	114.89	1	92.0512	0.0207318	92.051	1	128.573	0.00533289	128.57	1	111.607	0.00854863	111.61	1	102.067	0.0117357	102.07					1	102.622	0.0115505	102.62		1	S
Armadillo/beta-catenin-likerepeatfamilyprotein	868	Armadillo/beta-catenin-likerepeatfamilyprotein	Armadillo/beta-catenin-likerepeatfamilyprotein	AT1G68940.1 | Symbols: | Armadillo/beta-catenin-like repeat family protein | chr1:25922001-25925374 REVERSE LENGTH=1033	0.998365	27.8572	0.000452078	133.23	114.55	107.83					0.993394	21.7717	0.000452078	133.23	0.998365	27.8572	0.00202148	107.83	0.997445	25.9149	0.00450114	96.015	0.909563	10.0249	0.00235308	104.43	0.987767	19.0711	0.00715024	89.171	0.99214	21.0116	0.00312578	99.568										1	S
armadillorepeatkinesin3	328	armadillorepeatkinesin3	armadillorepeatkinesin3	AT1G12430.1 | Symbols: PAK, ARK3 | armadillo repeat kinesin 3 | chr1:4234122-4238552 REVERSE LENGTH=919	0.97554	16.0078	9.50553e-15	187.62	162.15	187.62	0.499999	0	1.415e-06	143.55	0.662754	2.93405	2.60944e-10	175.34									0.5	0	5.21648e-05	130.15	0.746607	4.69299	4.46636e-10	168.82					0.78722	5.68184	0.000236104	113.07	0.97554	16.0078	9.50553e-15	187.62		1	S
armadillorepeatkinesin3	330	armadillorepeatkinesin3	armadillorepeatkinesin3	AT1G12430.1 | Symbols: PAK, ARK3 | armadillo repeat kinesin 3 | chr1:4234122-4238552 REVERSE LENGTH=919	0.5	0	1.415e-06	143.55	116.12	130.15	0.499999	0	1.415e-06	143.55													0.5	0	5.21648e-05	130.15																		1	S
armadillorepeatonly4	307	armadillorepeatonly4	armadillorepeatonly4	AT3G26600.1 | Symbols: ARO4 | armadillo repeat only 4 | chr3:9769889-9771736 FORWARD LENGTH=615	0.999611	34.0993	7.68404e-08	160.8	144.06	160.8					0.9983	27.6883	9.33497e-06	137.17	0.999611	34.0993	7.68404e-08	160.8																										1	S
ARMrepeatproteininteractingwithABF2	523	ARMrepeatproteininteractingwithABF2	ARMrepeatproteininteractingwithABF2	AT5G19330.1 | Symbols: ARIA | ARM repeat protein interacting with ABF2 | chr5:6508095-6512701 REVERSE LENGTH=710	0.831155	6.92194	3.32512e-06	107.98	82.54	107.98					0.788616	5.71793	4.52787e-06	103.01	0.763859	5.09851	0.000204938	89.502													0.831155	6.92194	3.32512e-06	107.98										1	S
arogenatedehydrogenase	316	arogenatedehydrogenase	arogenatedehydrogenase	AT5G34930.1 | Symbols: | arogenate dehydrogenase | chr5:13233391-13235522 FORWARD LENGTH=640	1	63.9657	1.49978e-16	228.87	149.44	63.966	1	188.261	3.81578e-07	188.26	1	63.9657	1.0297e-05	182.86	1	175.514	5.43105e-05	175.51	1	112.023	0.00034502	112.02	1	184.433	9.04855e-07	184.43	1	198.517	1.54379e-07	198.52	1	228.867	1.49978e-16	228.87	1	163.094	0.000148984	163.09	1	191.933	3.00234e-07	191.93		1	S
asparaginyl-tRNAsynthetase2	382	asparaginyl-tRNAsynthetase2	asparaginyl-tRNAsynthetase2	AT3G07420.1 | Symbols: NS2, ATNS2, SYNC2_ARATH, SYNC2 | asparaginyl-tRNA synthetase 2 | chr3:2374179-2376644 REVERSE LENGTH=638	0.999948	42.8171	1.63987e-05	172.1	136.65	172.1	0.999948	42.8171	1.63987e-05	172.1	0.982375	17.4614	0.000518726	129.82	0.781481	5.53428	0.000839911	119.94	0.999132	30.6108	0.000267812	142.72	0.99924	31.1907	0.000152702	152.69	0.992573	21.2593	0.000310186	140.48	0.999226	31.1113	0.000267812	142.72	0.999905	40.208	4.52432e-05	162	0.988744	19.4372	0.000518726	129.82		1	S
asparaginyl-tRNAsynthetase2	78	asparaginyl-tRNAsynthetase2	asparaginyl-tRNAsynthetase2	AT3G07420.1 | Symbols: NS2, ATNS2, SYNC2_ARATH, SYNC2 | asparaginyl-tRNA synthetase 2 | chr3:2374179-2376644 REVERSE LENGTH=638	0.935231	12.9052	6.27598e-08	85.697	78.866	85.697									0.631123	4.0389	0.00776501	40.864					0.680099	6.54949	0.00489676	47.487	0.428274	0	0.000928971	56.648									0.935231	12.9052	6.27598e-08	85.697		1	S
asparaginyl-tRNAsynthetase2	81	asparaginyl-tRNAsynthetase2	asparaginyl-tRNAsynthetase2	AT3G07420.1 | Symbols: NS2, ATNS2, SYNC2_ARATH, SYNC2 | asparaginyl-tRNA synthetase 2 | chr3:2374179-2376644 REVERSE LENGTH=638	0.428274	0	0.000928971	56.648	50.42	56.648																					0.428274	0	0.000928971	56.648															S
asparaginyl-tRNAsynthetase2	325	asparaginyl-tRNAsynthetase2	asparaginyl-tRNAsynthetase2	AT3G07420.1 | Symbols: NS2, ATNS2, SYNC2_ARATH, SYNC2 | asparaginyl-tRNA synthetase 2 | chr3:2374179-2376644 REVERSE LENGTH=638	0.839251	7.18209	1.6324e-20	197.92	150.24	192.63	0.637198	3.62535	5.2321e-11	151.94	0.735968	4.47123	7.84655e-15	173.55	0.839251	7.18209	2.7723e-20	192.63	0.719014	4.08556	1.6324e-20	197.92	0.665471	3.2634	1.21329e-14	167.57	0.602041	1.79956	8.64478e-05	91.883	0.830355	6.90881	1.07469e-15	183.01	0.561755	1.21964	6.26001e-15	175.77	0.563405	1.12601	0.00209013	67.979		1	S
asparaginyl-tRNAsynthetase2	327	asparaginyl-tRNAsynthetase2	asparaginyl-tRNAsynthetase2	AT3G07420.1 | Symbols: NS2, ATNS2, SYNC2_ARATH, SYNC2 | asparaginyl-tRNA synthetase 2 | chr3:2374179-2376644 REVERSE LENGTH=638	0.995814	26.1129	2.45109e-20	195.36	149.54	166.6	0.938051	11.8024	2.45109e-20	195.36	0.937528	11.7813	8.54084e-15	173.89	0.949834	13.3798	1.39162e-19	184.95	0.995814	26.1129	1.4405e-14	166.6	0.990233	20.0647	1.35096e-16	184.34	0.94763	12.7416	1.53823e-11	160.12	0.885528	8.96806	1.283e-14	167.87	0.951562	12.9517	2.37177e-07	119.48	0.937689	11.7769	4.67713e-15	178.69		1	S
aspartate/glutamate/uridylatekinasefamilyprotein	259	aspartate/glutamate/uridylatekinasefamilyprotein	aspartate/glutamate/uridylatekinasefamilyprotein	AT3G10030.1 | Symbols: | aspartate/glutamate/uridylate kinase family protein | chr3:3092277-3094831 REVERSE LENGTH=542	1	74.8533	1.26182e-14	174.68	128.2	161.99	0.999978	49.7879	4.16709e-09	136.59	0.999999	63.1444	8.34677e-14	164.53	0.999953	43.3704	1.06319e-06	111.6	0.999999	63.0225	1.26182e-14	168.68	0.999955	43.5435	3.72862e-11	156.11	0.999999	62.9831	4.10511e-14	174.68	0.999992	53.6978	4.11503e-09	136.67	0.99997	45.7406	3.8209e-05	95.996	1	74.8533	4.05675e-11	161.99		1	S
aspartateaminotransferase3	7	aspartateaminotransferase3	aspartateaminotransferase3	AT5G11520.1 | Symbols: ASP3, YLS4 | aspartate aminotransferase 3 | chr5:3685257-3687721 REVERSE LENGTH=449	0.461247	1.51833	0.0353452	41.996	25.731	41.996													0.461247	1.51833	0.0353452	41.996																							S
aspartateaminotransferase3	8	aspartateaminotransferase3	aspartateaminotransferase3	AT5G11520.1 | Symbols: ASP3, YLS4 | aspartate aminotransferase 3 | chr5:3685257-3687721 REVERSE LENGTH=449	0.232142	0	0.000472386	91.969	85.763	91.969													0.232142	0	0.000472386	91.969																							S
aspartateaminotransferase3	9	aspartateaminotransferase3	aspartateaminotransferase3	AT5G11520.1 | Symbols: ASP3, YLS4 | aspartate aminotransferase 3 | chr5:3685257-3687721 REVERSE LENGTH=449	0.232142	0	0.000472386	91.969	85.763	91.969													0.232142	0	0.000472386	91.969																							S
aspartateaminotransferase3	10	aspartateaminotransferase3	aspartateaminotransferase3	AT5G11520.1 | Symbols: ASP3, YLS4 | aspartate aminotransferase 3 | chr5:3685257-3687721 REVERSE LENGTH=449	0.232142	0	0.000472386	91.969	85.763	91.969													0.232142	0	0.000472386	91.969																							S
aspartateaminotransferase3	11	aspartateaminotransferase3	aspartateaminotransferase3	AT5G11520.1 | Symbols: ASP3, YLS4 | aspartate aminotransferase 3 | chr5:3685257-3687721 REVERSE LENGTH=449	0.26526	1.08191	0.000472386	91.969	85.763	82.529													0.232142	0	0.000472386	91.969	0.26526	1.08191	0.000892652	82.529																			S
aspartateaminotransferase3	12	aspartateaminotransferase3	aspartateaminotransferase3	AT5G11520.1 | Symbols: ASP3, YLS4 | aspartate aminotransferase 3 | chr5:3685257-3687721 REVERSE LENGTH=449	0.221364	0.805665	0.00720542	62.861	47.981	62.861																					0.221364	0.805665	0.00720542	62.861															S
ASYMMETRICLEAVES2-like1	196	ASYMMETRICLEAVES2-like1	ASYMMETRICLEAVES2-like1	AT5G66870.1 | Symbols: ASL1, LBD36 | ASYMMETRIC LEAVES 2-like 1 | chr5:26706621-26707562 FORWARD LENGTH=313	0.487351	0	4.8816e-10	118.63	104.38	118.63																	0.487351	0	4.8816e-10	118.63									0.444024	0	0.00672938	51.029							S
ASYMMETRICLEAVES2-like1	197	ASYMMETRICLEAVES2-like1	ASYMMETRICLEAVES2-like1	AT5G66870.1 | Symbols: ASL1, LBD36 | ASYMMETRIC LEAVES 2-like 1 | chr5:26706621-26707562 FORWARD LENGTH=313	0.924071	10.9683	4.49243e-13	127.49	122.84	101.71	0.762034	5.14386	5.21037e-10	118.44	0.848884	7.64068	4.49243e-13	127.49	0.861745	10.5053	1.08182e-09	115.06					0.487351	0	4.8816e-10	118.63	0.924071	10.9683	3.29511e-09	101.71	0.824985	7.14895	8.85843e-10	116.24	0.444024	0	0.00672938	51.029	0.903045	10.4006	8.85843e-10	116.24		1	S
AThookmotif-containingprotein	59	AThookmotif-containingprotein	AThookmotif-containingprotein	AT1G48610.1 | Symbols: | AT hook motif-containing protein | chr1:17971027-17972798 REVERSE LENGTH=212	0.803073	6.12782	0.0221644	66.104	27.801	66.104					0.803073	6.12782	0.0221644	66.104																														1	S
AThookmotif-containingprotein	25	AThookmotif-containingprotein	AThookmotif-containingprotein	AT1G48610.1 | Symbols: | AT hook motif-containing protein | chr1:17971027-17972798 REVERSE LENGTH=212	0.92428	11.5457	0.000750858	57.573	48.029	57.573																					0.92428	11.5457	0.000750858	57.573														2	S
AThookmotifDNA-bindingfamilyprotein	342	AThookmotifDNA-bindingfamilyprotein	AThookmotifDNA-bindingfamilyprotein	AT1G63480.1 | Symbols: | AT hook motif DNA-binding family protein | chr1:23539872-23541685 REVERSE LENGTH=361	0.83983	7.28026	0.00359041	86.772	84.348	86.772																													0.83983	7.28026	0.00359041	86.772	0.805649	7.80577	0.0331691	60.301		1	S
AT-hookmotifnuclear-localizedprotein1	306	AT-hookmotifnuclear-localizedprotein1	AT-hookmotifnuclear-localizedprotein1	AT4G12080.1 | Symbols: AHL1, ATAHL1 | AT-hook motif nuclear-localized protein 1 | chr4:7239466-7241246 FORWARD LENGTH=356	0.791041	5.86698	2.63916e-08	108.79	99.581	108.79	0.367494	0.613779	0.000467512	67.227	0.478701	0.589228	0.0005114	66.017													0.791041	5.86698	2.63916e-08	108.79					0.347494	0.228599	0.0186398	40.012	0.453709	0	0.000347607	70.533		1	S
AT-hookmotifnuclear-localizedprotein1	307	AT-hookmotifnuclear-localizedprotein1	AT-hookmotifnuclear-localizedprotein1	AT4G12080.1 | Symbols: AHL1, ATAHL1 | AT-hook motif nuclear-localized protein 1 | chr4:7239466-7241246 FORWARD LENGTH=356	0.822052	7.67253	3.89842e-09	119.69	110.36	116.45	0.822052	7.67253	1.05882e-08	116.45	0.802221	7.07651	3.89842e-09	119.69	0.776867	6.23799	4.96866e-06	89.297	0.527456	0.840108	6.1368e-06	86.617	0.589126	4.06151	0.00332777	57.316	0.693634	5.35089	0.000450061	67.708	0.786012	7.41323	3.64474e-08	103.92					0.779499	6.64745	8.98542e-06	80.082		1	S
AT-hookmotifnuclear-localizedprotein1	145	AT-hookmotifnuclear-localizedprotein1	AT-hookmotifnuclear-localizedprotein1	AT4G12080.1 | Symbols: AHL1, ATAHL1 | AT-hook motif nuclear-localized protein 1 | chr4:7239466-7241246 FORWARD LENGTH=356	0.9995	33.0092	0.00014003	153.23	142.77	153.23	0.9995	33.0092	0.00016876	153.23	0.998733	28.9665	0.000240618	128.01	0.994769	22.7915	0.00388964	96.957	0.998728	28.9507	0.000707371	112.83	0.998903	29.5951	0.00016876	136.48	0.998105	27.2158	0.00306651	101.38	0.984568	18.0481	0.00014003	139.86	0.99701	25.2303	0.00295776	90.05	0.921338	10.6866	0.00119189	100.55		1	S
AT-hookmotifnuclear-localizedprotein1	108	AT-hookmotifnuclear-localizedprotein1	AT-hookmotifnuclear-localizedprotein1	AT4G12080.1 | Symbols: AHL1, ATAHL1 | AT-hook motif nuclear-localized protein 1 | chr4:7239466-7241246 FORWARD LENGTH=356	0.999999	58.9842	1.02467e-15	198.16	190.52	157.58	0.999984	47.9597	1.98372e-10	164.15	0.999992	50.9872	3.25295e-07	152.34	0.999998	56.7188	1.78104e-10	166.23	0.999998	56.5816	1.02467e-15	198.16	0.99999	50.1447	1.95504e-15	191.52	0.999999	58.9842	1.73116e-07	157.58	0.999949	42.9526	5.13575e-07	145.86	0.999991	50.6299	2.50859e-05	130.27	0.999104	30.4714	1.85302e-10	165.49		1	S
AT-hookmotifnuclear-localizedprotein20	46	AT-hookmotifnuclear-localizedprotein20	AT-hookmotifnuclear-localizedprotein20	AT4G14465.1 | Symbols: AHL20 | AT-hook motif nuclear-localized protein 20 | chr4:8320972-8321817 FORWARD LENGTH=281	1	92.1213	4.13529e-09	92.121	86.635	92.121	1	47.429	0.00310366	47.429	1	75.1736	3.31312e-06	75.174	1	48.3046	0.00287464	48.305													1	40.8492	0.00493673	40.849					1	92.1213	4.13529e-09	92.121		1	S
AT-hookmotifnuclear-localizedprotein20	225	AT-hookmotifnuclear-localizedprotein20	AT-hookmotifnuclear-localizedprotein20	AT4G14465.1 | Symbols: AHL20 | AT-hook motif nuclear-localized protein 20 | chr4:8320972-8321817 FORWARD LENGTH=281	1	62.0418	1.84919e-20	214.45	204.12	62.042	1	166.904	1.71513e-10	166.9	1	186.772	2.61882e-15	186.77	1	160.79	7.97737e-08	160.79	1	194.549	1.53049e-15	194.55	1	179.555	4.82482e-11	179.56	1	183.999	4.94878e-12	184	1	214.449	1.84919e-20	214.45	1	62.0418	2.68632e-15	186.29	1	183.999	4.94878e-12	184		1	S
AT-hookmotifnuclear-localizedprotein20	234	AT-hookmotifnuclear-localizedprotein20	AT-hookmotifnuclear-localizedprotein20	AT4G14465.1 | Symbols: AHL20 | AT-hook motif nuclear-localized protein 20 | chr4:8320972-8321817 FORWARD LENGTH=281	1	51.5463	1.98914e-15	214.4	189.44	51.546	1	54.0901	0.00156849	96.82	1	45.8253	0.0117766	74.987	1	43.0301	0.0183299	70.488	1	75.0877	0.0450549	75.088	1	40.4773	0.000675238	104.49	1	61.212	0.00261482	91.62	1	70.0893	0.0189113	70.089	1	41.6209	0.0533083	41.621	1	51.5463	1.98914e-15	214.4		1	S
AT-hookmotifnuclear-localizedprotein22	62	AT-hookmotifnuclear-localizedprotein22	AT-hookmotifnuclear-localizedprotein22	AT2G45430.1 | Symbols: AHL22 | AT-hook motif nuclear-localized protein 22 | chr2:18727848-18728801 FORWARD LENGTH=317	0.998581	28.4755	8.37152e-24	218.2	190.19	190.91	0.951536	12.93	4.05169e-20	186.7	0.931393	11.3277	2.18219e-11	175.88	0.980164	16.9383	2.81118e-05	96.881	0.998581	28.4755	8.37152e-24	218.2	0.934338	11.5319	1.01143e-16	196.8	0.975467	15.9945	5.22329e-21	203.06	0.989891	19.9086	1.05077e-14	173.71	0.930852	11.291	4.50535e-07	116.94	0.967669	14.7611	1.58362e-16	191.89		1	S
AT-hookmotifnuclear-localizedprotein22	63	AT-hookmotifnuclear-localizedprotein22	AT-hookmotifnuclear-localizedprotein22	AT2G45430.1 | Symbols: AHL22 | AT-hook motif nuclear-localized protein 22 | chr2:18727848-18728801 FORWARD LENGTH=317	0.964013	14.2793	2.23592e-16	186.29	176.97	136.62	0.773058	5.32297	2.04323e-11	176.43	0.964013	14.2793	3.72671e-09	136.62	0.5	0	0.00104885	88.075	0.5	0	0.00629328	59.513	0.791191	5.78532	0.00444491	66.12									0.775368	5.38036	0.000662051	93.243	0.779654	5.48798	2.23592e-16	186.29		1	S
AT-hookmotifnuclear-localizedprotein22	69	AT-hookmotifnuclear-localizedprotein22	AT-hookmotifnuclear-localizedprotein22	AT2G45430.1 | Symbols: AHL22 | AT-hook motif nuclear-localized protein 22 | chr2:18727848-18728801 FORWARD LENGTH=317	0.566161	0.401972	0.0146532	49.888	44.094	49.888																					0.566161	0.401972	0.0146532	49.888														3	S
AT-hookmotifnuclear-localizedprotein22	73	AT-hookmotifnuclear-localizedprotein22	AT-hookmotifnuclear-localizedprotein22	AT2G45430.1 | Symbols: AHL22 | AT-hook motif nuclear-localized protein 22 | chr2:18727848-18728801 FORWARD LENGTH=317	0.99971	38.5188	1.39897e-31	198.98	185.3	156.08	0.98731	18.9248	1.80857e-13	136.49	0.988214	19.7509	1.70208e-19	162.07	0.999686	35.5287	2.27257e-25	170.18	0.99745	25.9589	2.90134e-25	166.22	0.999611	34.5609	2.59187e-25	168.17	0.994765	24.2749	2.0709e-18	145.77	0.997928	27.3126	1.58094e-18	149.97					0.99971	38.5188	1.39897e-31	198.98		1;2;3	S
AT-hookmotifnuclear-localizedprotein22	77	AT-hookmotifnuclear-localizedprotein22	AT-hookmotifnuclear-localizedprotein22	AT2G45430.1 | Symbols: AHL22 | AT-hook motif nuclear-localized protein 22 | chr2:18727848-18728801 FORWARD LENGTH=317	0.999985	48.5839	1.75923e-20	148.3	143.09	132.42									0.997429	27.4684	5.88298e-08	99.396	0.971112	15.7392	1.57473e-05	77.791	0.999422	29.7199	1.05606e-13	110.16	0.999985	48.5839	1.75923e-20	132.42					0.977043	16.4457	1.59384e-09	111.97	0.999677	35.155	1.7755e-18	148.3		1;2;3	S
AT-hookproteinofGAfeedback2	17	AT-hookproteinofGAfeedback2	AT-hookproteinofGAfeedback2	AT3G55560.1 | Symbols: AGF2, AHL15 | AT-hook protein of GA feedback 2 | chr3:20604904-20605836 REVERSE LENGTH=310	0.944611	16.231	3.44959e-13	120.58	109.05	63.426					0.756168	8.22247	0.00604474	46.145					0.944611	16.231	6.65613e-05	63.426	0.909617	12.074	1.02338e-07	83.054	0.861468	12.0528	3.44959e-13	120.58					0.895974	11.3764	2.99566e-05	72.348						1	S
ATP/GTP-bindingproteinfamily	734	ATP/GTP-bindingproteinfamily	ATP/GTP-bindingproteinfamily	AT2G03150.1 | Symbols: emb1579 | ATP/GTP-binding protein family | chr2:952313-959004 FORWARD LENGTH=1340	1	71.9842	4.66968e-42	267.01	220.65	148.33	1	65.2637	5.61523e-15	171.26	0.999983	47.8168	4.66968e-42	267.01	0.999746	37.2528	0.00071079	77.27	1	71.9842	1.94108e-23	207.31	0.999999	60.3353	7.1248e-33	244.64	0.99998	47.1069	9.76147e-24	216.83	0.999883	39.3361	2.41369e-16	184.76	0.999995	52.9778	1.08352e-07	153.09	1	64.4237	3.19954e-05	118.52		1	S
ATP/GTP-bindingproteinfamily	132	ATP/GTP-bindingproteinfamily	ATP/GTP-bindingproteinfamily	AT2G03150.1 | Symbols: emb1579 | ATP/GTP-binding protein family | chr2:952313-959004 FORWARD LENGTH=1340	0.999471	33.7771	4.50134e-36	233.84	218.87	221.78	0.997808	28.1745	3.4262e-27	215.93	0.994503	23.3929	3.55638e-15	182.57	0.999471	33.7771	1.52364e-27	221.78	0.941066	14.8062	6.99698e-15	180.7	0.99702	25.3901	6.76396e-27	205.66	0.989025	20.1313	4.50134e-36	233.84	0.996233	25.0641	2.43087e-14	171.26	0.824727	7.63164	8.27668e-11	145.52	0.931501	12.3087	1.71537e-10	148.7		1	S
ATP/GTP-bindingproteinfamily	122	ATP/GTP-bindingproteinfamily	ATP/GTP-bindingproteinfamily	AT2G03150.1 | Symbols: emb1579 | ATP/GTP-binding protein family | chr2:952313-959004 FORWARD LENGTH=1340	0.999998	57.527	0.000421908	102.45	98.116	92.295	0.999651	34.5838	0.0178399	69.352	0.999005	30.02	0.00365794	82.515	0.999175	30.8326	0.00646704	77.894	0.999998	57.527	0.00192518	92.295	0.999898	39.8946	0.000421908	102.45	0.99577	23.7223	0.0206591	67.234	0.999319	31.6658	0.00347632	83.541	0.998929	29.6968	0.00277507	87.498	0.991812	20.8337	0.0037371	82.069		1	S
ATP/GTP-bindingproteinfamily	876	ATP/GTP-bindingproteinfamily	ATP/GTP-bindingproteinfamily	AT2G03150.1 | Symbols: emb1579 | ATP/GTP-binding protein family | chr2:952313-959004 FORWARD LENGTH=1340	0.830005	6.95475	9.40368e-05	67.544	59.922	67.544									0.830005	6.95475	9.40368e-05	67.544	0.696815	3.89217	9.70734e-05	67.153																						1	S
ATP/GTP-bindingproteinfamily	906	ATP/GTP-bindingproteinfamily	ATP/GTP-bindingproteinfamily	AT2G03150.1 | Symbols: emb1579 | ATP/GTP-binding protein family | chr2:952313-959004 FORWARD LENGTH=1340	0.846498	7.56289	0.0225153	67.964	53.729	67.964									0.846498	7.56289	0.0225153	67.964																										1	S
ATP/GTP-bindingproteinfamily	813	ATP/GTP-bindingproteinfamily	ATP/GTP-bindingproteinfamily	AT2G03150.1 | Symbols: emb1579 | ATP/GTP-binding protein family | chr2:952313-959004 FORWARD LENGTH=1340	0.93016	11.577	8.67381e-11	175.6	162.33	162.88	0.873411	9.68866	4.32171e-07	148.66	0.909535	10.6856	8.67381e-11	175.6					0.919554	10.6655	1.0888e-10	173.33	0.743752	4.73151	3.02057e-07	153.14	0.93016	11.577	1.91244e-08	162.88									0.908433	11.3484	2.11498e-05	132.24		1	S
ATPase,AAA-type,CDC48protein;celldivisioncycle48	513;512	ATPase,AAA-type,CDC48protein;celldivisioncycle48	celldivisioncycle48	AT3G53230.1 | Symbols: | ATPase, AAA-type, CDC48 protein | chr3:19723416-19726489 FORWARD LENGTH=815;AT3G09840.1 | Symbols: CDC48, ATCDC48, CDC48A | cell division cycle 48 | chr3:3019494-3022832 FORWARD LENGTH=809	0.999048	30.209	0.00529487	126.24	86.99	126.24	0.9798	16.8579	0.0484315	74.941	0.995052	23.034	0.00605607	119.07									0.999048	30.209	0.00529487	126.24					0.980917	17.1098	0.0307846	81.95					0.989601	19.7846	0.0221753	90.601		1	S
ATPase,AAA-type,CDC48protein;celldivisioncycle48	773;774	ATPase,AAA-type,CDC48protein;celldivisioncycle48	celldivisioncycle48	AT3G53230.1 | Symbols: | ATPase, AAA-type, CDC48 protein | chr3:19723416-19726489 FORWARD LENGTH=815;AT3G09840.1 | Symbols: CDC48, ATCDC48, CDC48A | cell division cycle 48 | chr3:3019494-3022832 FORWARD LENGTH=809	1	87.6395	0.012147	100.84	75.218	87.639	1	100.836	0.012147	100.84	1	93.1432	0.0196449	93.143													1	71.8775	0.0584662	71.877					1	87.6395	0.0251226	87.639						1	S
ATPase,AAA-type,CDC48protein	720	ATPase,AAA-type,CDC48protein	ATPase,AAA-type,CDC48protein	AT3G53230.1 | Symbols: | ATPase, AAA-type, CDC48 protein | chr3:19723416-19726489 FORWARD LENGTH=815	1	174.701	3.48059e-19	177.49	156.84	174.7	1	122.791	1.90664e-10	122.79	1	171.909	6.24675e-19	171.91	1	111.57	3.77258e-11	140.93	1	164.939	1.18412e-17	164.94	1	142.987	3.48059e-19	177.49	1	89.5651	3.30883e-10	132.83	1	82.3017	2.85863e-10	130.29	1	98.4429	1.15317e-10	136.57	1	174.701	7.56063e-19	174.7		1	S
ATPase,AAA-type,CDC48protein;celldivisioncycle48	751;752	ATPase,AAA-type,CDC48protein;celldivisioncycle48	celldivisioncycle48	AT3G53230.1 | Symbols: | ATPase, AAA-type, CDC48 protein | chr3:19723416-19726489 FORWARD LENGTH=815;AT3G09840.1 | Symbols: CDC48, ATCDC48, CDC48A | cell division cycle 48 | chr3:3019494-3022832 FORWARD LENGTH=809	0.999987	48.9912	2.50686e-05	135.81	106.51	102.42	0.999987	48.9912	0.000471481	105.43	0.999841	37.9834	0.000402941	108.07	0.946556	12.4824	0.00566806	74.78	0.999982	47.4226	0.000669316	110.84	0.9939	22.1202	2.50686e-05	135.81	0.999899	39.9546	0.000398866	108.23	0.999955	43.4981	0.00219386	94.66	0.93988	11.9405	0.00181555	87.831	0.950183	12.8043	0.000398866	108.23		1	S
ATPase,F1complex,alphasubunitprotein;ATPsynthasesubunit1	394;124	ATPase,F1complex,alphasubunitprotein	ATPase,F1complex,alphasubunitprotein	AT2G07698.1 | Symbols: | ATPase, F1 complex, alpha subunit protein | chr2:3361474-3364028 FORWARD LENGTH=777;ATMG01190.1 | Symbols: ATP1 | ATP synthase subunit 1 | chrM:302166-303689 REVERSE LENGTH=507	1	93.4769	0.00548359	93.477	53.54	93.477	1	84.896	0.00880508	84.896	1	82.4943	0.00973474	82.494					1	63.2116	0.0377895	63.212									1	93.4769	0.00548359	93.477										1	S
ATPase,V1complex,subunitBprotein	481	ATPase,V1complex,subunitBprotein	ATPase,V1complex,subunitBprotein	AT1G76030.1 | Symbols: | ATPase, V1 complex, subunit B protein | chr1:28534134-28536916 FORWARD LENGTH=486	0.469399	3.72862	0.00226231	97.551	85.759	97.551																									0.469399	3.72862	0.00226231	97.551											S
ATPase,V1complex,subunitBprotein	484	ATPase,V1complex,subunitBprotein	ATPase,V1complex,subunitBprotein	AT1G76030.1 | Symbols: | ATPase, V1 complex, subunit B protein | chr1:28534134-28536916 FORWARD LENGTH=486	0.526453	4.44474	0.000100705	132.09	102.96	124.24	0.472452	2.4067	0.000192769	122.2					0.526453	4.44474	0.000173806	124.24																	0.304196	0.410401	0.00929375	80.116	0.40879	1.32043	0.000100705	132.09		1	S
ATPase,V1complex,subunitBprotein	486	ATPase,V1complex,subunitBprotein	ATPase,V1complex,subunitBprotein	AT1G76030.1 | Symbols: | ATPase, V1 complex, subunit B protein | chr1:28534134-28536916 FORWARD LENGTH=486	0.391652	1.17537	0.000225603	120.9	89.174	120.9					0.391652	1.17537	0.000225603	120.9																															S
ATPases;nucleotidebinding;ATPbinding;nucleoside-triphosphatases;transcriptionfactorbinding	4797	ATPases;nucleotidebinding;ATPbinding;nucleoside-triphosphatases;transcriptionfactorbinding	ATPases;nucleotidebinding;ATPbinding;nucleoside-triphosphatases;transcriptionfactorbinding	AT1G67120.1 | Symbols: | ATPases;nucleotide binding;ATP binding;nucleoside-triphosphatases;transcription factor binding | chr1:25069727-25095526 REVERSE LENGTH=5393	1	129.992	2.34356e-21	157.2	157.2	140.38	1	109.093	9.72145e-12	118.81	1	102.663	1.35262e-12	121.19	1	148.232	2.34356e-21	157.2	1	127.684	1.02208e-15	136.44	0.999993	51.814	7.22595e-05	70.345	1	93.9183	4.74237e-11	108.08	1	83.7733	6.90152e-08	95.19	1	76.2712	1.94658e-07	85.337	1	129.992	3.63449e-16	140.38		1	S
ATPases;nucleotidebinding;ATPbinding;nucleoside-triphosphatases;transcriptionfactorbinding	5088	ATPases;nucleotidebinding;ATPbinding;nucleoside-triphosphatases;transcriptionfactorbinding	ATPases;nucleotidebinding;ATPbinding;nucleoside-triphosphatases;transcriptionfactorbinding	AT1G67120.1 | Symbols: | ATPases;nucleotide binding;ATP binding;nucleoside-triphosphatases;transcription factor binding | chr1:25069727-25095526 REVERSE LENGTH=5393	0.493252	0	2.85019e-08	93.5	81.197	93.5					0.457917	0.953093	0.018948	46.833									0.479626	0	0.00906812	56.055	0.493252	0	2.85019e-08	93.5															S
ATPases;nucleotidebinding;ATPbinding;nucleoside-triphosphatases;transcriptionfactorbinding	5090	ATPases;nucleotidebinding;ATPbinding;nucleoside-triphosphatases;transcriptionfactorbinding	ATPases;nucleotidebinding;ATPbinding;nucleoside-triphosphatases;transcriptionfactorbinding	AT1G67120.1 | Symbols: | ATPases;nucleotide binding;ATP binding;nucleoside-triphosphatases;transcription factor binding | chr1:25069727-25095526 REVERSE LENGTH=5393	0.493252	0	2.85019e-08	93.5	81.197	93.5	0.362201	0.0867548	0.0274003	41.798													0.479626	0	0.00906812	56.055	0.493252	0	2.85019e-08	93.5															S
ATPases;nucleotidebinding;ATPbinding;nucleoside-triphosphatases;transcriptionfactorbinding	5048	ATPases;nucleotidebinding;ATPbinding;nucleoside-triphosphatases;transcriptionfactorbinding	ATPases;nucleotidebinding;ATPbinding;nucleoside-triphosphatases;transcriptionfactorbinding	AT1G67120.1 | Symbols: | ATPases;nucleotide binding;ATP binding;nucleoside-triphosphatases;transcription factor binding | chr1:25069727-25095526 REVERSE LENGTH=5393	1	85.0414	7.02139e-50	201.85	194.87	156.08	1	71.8374	6.48742e-11	149.41					1	79.1473	4.52782e-39	182.33	1	94.7015	7.02139e-50	201.85	1	97.1441	2.06017e-20	196.1	1	75.7415	1.29837e-28	166.65	0.999999	63.4056	8.49045e-09	129.08	0.999985	48.2089	7.61782e-21	122.43	1	85.0414	7.66612e-15	156.08		1	S
ATPbindingcassettesubfamilyB1	641	ATPbindingcassettesubfamilyB1	ATPbindingcassettesubfamilyB1	AT2G36910.1 | Symbols: ATPGP1, PGP1, ABCB1 | ATP binding cassette subfamily B1 | chr2:15502162-15507050 FORWARD LENGTH=1286	0.876306	8.63976	0.0290107	57.106	38.326	57.106													0.876306	8.63976	0.0290107	57.106																						2	S
ATPbindingcassettesubfamilyB1	646	ATPbindingcassettesubfamilyB1	ATPbindingcassettesubfamilyB1	AT2G36910.1 | Symbols: ATPGP1, PGP1, ABCB1 | ATP binding cassette subfamily B1 | chr2:15502162-15507050 FORWARD LENGTH=1286	0.982815	18.7695	0.0290107	57.106	38.326	57.106													0.982815	18.7695	0.0290107	57.106													0.90965	10.8588	0.0479277	52.101						2	S
ATPbindingcassettesubfamilyB19	614	ATPbindingcassettesubfamilyB19	ATPbindingcassettesubfamilyB19	AT3G28860.1 | Symbols: ATMDR1, ATMDR11, PGP19, MDR11, MDR1, ATPGP19, ABCB19, ATABCB19 | ATP binding cassette subfamily B19 | chr3:10870287-10877286 REVERSE LENGTH=1252	0.884328	8.83441	0.000805883	150.61	123.13	98.943	0.719152	4.0835	0.00260057	127.37									0.838354	7.14865	0.00158965	148.91	0.884328	8.83441	0.00205915	142.36	0.762296	5.06088	0.00227031	136.52	0.775364	5.38029	0.00956168	107.06	0.868043	8.1811	0.000805883	150.61	0.5	0	0.00422401	115.82		1	S
ATPbindingcassettesubfamilyB19	624	ATPbindingcassettesubfamilyB19	ATPbindingcassettesubfamilyB19	AT3G28860.1 | Symbols: ATMDR1, ATMDR11, PGP19, MDR11, MDR1, ATPGP19, ABCB19, ATABCB19 | ATP binding cassette subfamily B19 | chr3:10870287-10877286 REVERSE LENGTH=1252	0.989542	20.093	1.90584e-06	152.11	114.14	141.75	0.971393	15.6603	3.93401e-05	128.73	0.884545	9.48109	0.000277076	119.63	0.876512	7.6756	0.00453412	91.845	0.940793	12.9152	1.90584e-06	152.11	0.989542	20.093	3.48381e-06	141.75	0.923593	10.5242	0.000110715	128.15	0.98263	20.9339	0.00174655	91.307					0.976803	19.0318	0.000272264	112.02		2;3	S
ATPbindingcassettesubfamilyB19	626	ATPbindingcassettesubfamilyB19	ATPbindingcassettesubfamilyB19	AT3G28860.1 | Symbols: ATMDR1, ATMDR11, PGP19, MDR11, MDR1, ATPGP19, ABCB19, ATABCB19 | ATP binding cassette subfamily B19 | chr3:10870287-10877286 REVERSE LENGTH=1252	0.997562	26.9015	0.00528597	110.18	51.026	110.18																					0.792196	5.90395	0.059677	51.611	0.997562	26.9015	0.00528597	110.18										1;3	S
ATPbindingcassettesubfamilyB19	628	ATPbindingcassettesubfamilyB19	ATPbindingcassettesubfamilyB19	AT3G28860.1 | Symbols: ATMDR1, ATMDR11, PGP19, MDR11, MDR1, ATPGP19, ABCB19, ATABCB19 | ATP binding cassette subfamily B19 | chr3:10870287-10877286 REVERSE LENGTH=1252	0.989395	19.9134	3.48381e-06	175.41	136.84	175.41	0.986031	19.3179	3.93401e-05	158.47	0.98688	19.8413	0.000367353	169.99	0.974918	16.1098	0.00089481	158.47	0.974025	17.7873	0.000727705	160.77	0.986713	21.1006	3.48381e-06	167.09	0.984334	19.2964	0.000405167	168.46	0.970418	15.2969	0.00113881	155.11	0.988654	19.9899	0.000727705	160.77	0.989395	19.9134	0.000233541	175.41		1;2;3	S
ATPbindingcassettesubfamilyB19	643	ATPbindingcassettesubfamilyB19	ATPbindingcassettesubfamilyB19	AT3G28860.1 | Symbols: ATMDR1, ATMDR11, PGP19, MDR11, MDR1, ATPGP19, ABCB19, ATABCB19 | ATP binding cassette subfamily B19 | chr3:10870287-10877286 REVERSE LENGTH=1252	1	75.1458	1.86112e-07	157.68	157.68	152.34	1	75.1458	3.56e-07	152.34	0.999987	50.1695	5.6849e-05	120.54																	0.999996	56.5916	2.80251e-05	130.01	0.999999	61.2178	1.86112e-07	157.68						2	S
ATPbindingcassettesubfamilyB19	647	ATPbindingcassettesubfamilyB19	ATPbindingcassettesubfamilyB19	AT3G28860.1 | Symbols: ATMDR1, ATMDR11, PGP19, MDR11, MDR1, ATPGP19, ABCB19, ATABCB19 | ATP binding cassette subfamily B19 | chr3:10870287-10877286 REVERSE LENGTH=1252	0.97674	16.4337	5.21584e-16	201.76	191.2	201.76	0.97674	16.4337	5.21584e-16	201.76	0.79316	5.83765	1.4944e-10	169.17	0.880742	8.69007	3.4842e-07	151.54	0.877872	8.61802	4.30347e-07	148.72	0.787818	5.81394	7.7469e-11	176.56	0.928055	11.3816	1.78725e-07	157.38	0.860902	7.92667	5.24125e-07	145.49	0.89064	9.10949	9.25413e-11	175.01	0.791666	5.80345	1.28159e-07	159.12		1;2	S
ATPbindingcassettesubfamilyB19	592	ATPbindingcassettesubfamilyB19	ATPbindingcassettesubfamilyB19	AT3G28860.1 | Symbols: ATMDR1, ATMDR11, PGP19, MDR11, MDR1, ATPGP19, ABCB19, ATABCB19 | ATP binding cassette subfamily B19 | chr3:10870287-10877286 REVERSE LENGTH=1252	1	85.8089	0.000598553	125.74	68.821	120.06	1	67.5121	0.0015273	112.89	1	78.6311	0.00142649	113.93									1	86.4262	0.000633359	123.96					1	73.4682	0.000598553	125.74	1	69.5073	0.00195913	108.47	1	85.8089	0.000827592	120.06		1	S
ATPbindingcassettesubfamilyB19	620	ATPbindingcassettesubfamilyB19	ATPbindingcassettesubfamilyB19	AT3G28860.1 | Symbols: ATMDR1, ATMDR11, PGP19, MDR11, MDR1, ATPGP19, ABCB19, ATABCB19 | ATP binding cassette subfamily B19 | chr3:10870287-10877286 REVERSE LENGTH=1252	0.923616	13.5004	0.0121633	68.168	54.513	68.168					0.832106	10.6845	0.0134173	66.702					0.923616	13.5004	0.0121633	68.168	0.899666	12.0913	0.0250315	57.798	0.63206	3.55776	0.059677	51.611														3	S
ATPbindingcassettesubfamilyB4	651	ATPbindingcassettesubfamilyB4	ATPbindingcassettesubfamilyB4	AT2G47000.1 | Symbols: MDR4, PGP4, ABCB4, ATPGP4 | ATP binding cassette subfamily B4 | chr2:19310008-19314750 REVERSE LENGTH=1286	0.985867	22.6664	0.00785676	70.927	66.078	62.732	0.796828	6.74	0.0450689	47.27	0.911335	10.145	0.00803338	70.654					0.985867	22.6664	0.00895853	69.224	0.914937	10.3719	0.00785676	70.927	0.956558	14.0185	0.0123883	67.887					0.584875	1.49906	0.0222943	65.408						2	S
ATPbindingcassettesubfamilyB4	652	ATPbindingcassettesubfamilyB4	ATPbindingcassettesubfamilyB4	AT2G47000.1 | Symbols: MDR4, PGP4, ABCB4, ATPGP4 | ATP binding cassette subfamily B4 | chr2:19310008-19314750 REVERSE LENGTH=1286	0.99658	28.739	0.0106768	67.887	57.058	67.887													0.987156	23.5844	0.0186828	62.732	0.980691	16.1381	0.0471655	51.875	0.99658	28.739	0.0139481	67.887	0.812164	5.98129	0.0617158	40.801					0.899761	10.3631	0.0106768	66.568		2	S
ATPbindingcassettesubfamilyB4	656	ATPbindingcassettesubfamilyB4	ATPbindingcassettesubfamilyB4	AT2G47000.1 | Symbols: MDR4, PGP4, ABCB4, ATPGP4 | ATP binding cassette subfamily B4 | chr2:19310008-19314750 REVERSE LENGTH=1286	0.996265	25.5448	0.0207602	66.84	33.958	66.84	0.754688	4.53324	0.0726647	44.564	0.990836	21.9509	0.0512124	51.567																									0.996265	25.5448	0.0207602	66.84		2	S
ATPbindingcassettesubfamilyB4	658	ATPbindingcassettesubfamilyB4	ATPbindingcassettesubfamilyB4	AT2G47000.1 | Symbols: MDR4, PGP4, ABCB4, ATPGP4 | ATP binding cassette subfamily B4 | chr2:19310008-19314750 REVERSE LENGTH=1286	0.999995	55.3578	0.0207602	66.84	33.958	66.84					0.999863	41.0048	0.0512124	51.567																					0.724423	4.21333	0.0222943	65.408	0.999995	55.3578	0.0207602	66.84		2	S
ATPbindingcassettesubfamilyB4	627	ATPbindingcassettesubfamilyB4	ATPbindingcassettesubfamilyB4	AT2G47000.1 | Symbols: MDR4, PGP4, ABCB4, ATPGP4 | ATP binding cassette subfamily B4 | chr2:19310008-19314750 REVERSE LENGTH=1286	1	170.381	3.20624e-14	170.38	160.18	170.38					1	159.265	6.10387e-11	159.26	1	46.1589	0.0328922	46.159	1	126.265	3.11538e-08	126.26	1	141.934	1.47036e-09	141.93	1	121.436	6.11966e-08	121.44	1	110.769	1.70019e-06	110.77	1	70.5552	0.00146916	70.555	1	170.381	3.20624e-14	170.38		1	S
ATPbindingcassettesubfamilyB4	638	ATPbindingcassettesubfamilyB4	ATPbindingcassettesubfamilyB4	AT2G47000.1 | Symbols: MDR4, PGP4, ABCB4, ATPGP4 | ATP binding cassette subfamily B4 | chr2:19310008-19314750 REVERSE LENGTH=1286	0.500018	0	0.000461059	97.065	89.685	97.065									0.500018	0	0.000461059	97.065																										3	S
ATPbindingcassettesubfamilyB4	639	ATPbindingcassettesubfamilyB4	ATPbindingcassettesubfamilyB4	AT2G47000.1 | Symbols: MDR4, PGP4, ABCB4, ATPGP4 | ATP binding cassette subfamily B4 | chr2:19310008-19314750 REVERSE LENGTH=1286	0.999952	44.4358	1.1083e-11	177.56	166.82	123.6	0.998893	29.7472	1.52424e-05	127.97	0.999952	44.4358	0.0016129	123.6	0.999475	32.8065	1.1083e-11	177.56					0.676179	3.05579	6.83199e-05	111.77					0.999842	40.1254	0.00437013	114.39					0.998727	29.5898	2.59406e-05	112.58		1;2;3	S
ATPbindingcassettesubfamilyB4	642	ATPbindingcassettesubfamilyB4	ATPbindingcassettesubfamilyB4	AT2G47000.1 | Symbols: MDR4, PGP4, ABCB4, ATPGP4 | ATP binding cassette subfamily B4 | chr2:19310008-19314750 REVERSE LENGTH=1286	1	86.5972	1.391e-32	238.51	224.2	105.2	1	75.8482	6.4263e-16	198.44	1	84.4314	3.15432e-21	223.32	1	86.5972	2.39874e-21	224.07	1	67.9691	6.42007e-27	231.83	1	81.6457	1.72902e-20	209.24	1	67.8434	1.391e-32	238.51	1	64.373	1.20948e-20	214.41	0.999997	54.8152	1.10042e-15	193.43	1	64.5012	7.59396e-21	218.9		1;2;3	S
ATPbindingcassettesubfamilyB4	646	ATPbindingcassettesubfamilyB4	ATPbindingcassettesubfamilyB4	AT2G47000.1 | Symbols: MDR4, PGP4, ABCB4, ATPGP4 | ATP binding cassette subfamily B4 | chr2:19310008-19314750 REVERSE LENGTH=1286	0.846667	7.42103	6.4263e-16	198.44	170.28	198.44	0.846667	7.42103	6.4263e-16	198.44	0.615541	2.0668	0.0023244	73.809					0.567146	1.17371	8.95491e-11	166.62					0.68178	3.20456	3.23396e-05	107.65	0.676616	3.34011	0.000366821	89.913					0.60393	1.87257	0.0537176	42.059		2	S
ATPbindingcassettesubfamilyB4	647	ATPbindingcassettesubfamilyB4	ATPbindingcassettesubfamilyB4	AT2G47000.1 | Symbols: MDR4, PGP4, ABCB4, ATPGP4 | ATP binding cassette subfamily B4 | chr2:19310008-19314750 REVERSE LENGTH=1286	0.997361	25.7705	1.391e-32	238.51	224.2	177.56	0.986627	18.9242	1.24077e-12	183.73	0.958969	13.687	3.15432e-21	223.32	0.997361	25.7705	2.39874e-21	224.07	0.983603	17.7807	6.42007e-27	231.83	0.928338	11.1509	1.72902e-20	209.24	0.93216	11.5891	1.391e-32	238.51	0.987696	18.8922	1.20948e-20	214.41	0.99	19.9645	1.10042e-15	193.43	0.924633	10.8878	7.59396e-21	218.9		2;3	S
ATP-citratelyaseA-3	245	ATP-citratelyaseA-3	ATP-citratelyaseA-3	AT1G09430.1 | Symbols: ACLA-3 | ATP-citrate lyase A-3 | chr1:3042135-3044978 FORWARD LENGTH=424	0.343271	0	0.0178123	57.414	38.171	57.414	0.343271	0	0.0178123	57.414																																			S
ATPcitratelyasesubunitB2;ATP-citratelyaseB-1	324;324	ATPcitratelyasesubunitB2	ATPcitratelyasesubunitB2	AT5G49460.1 | Symbols: ACLB-2 | ATP citrate lyase subunit B 2 | chr5:20055048-20058195 FORWARD LENGTH=608;AT3G06650.1 | Symbols: ACLB-1 | ATP-citrate lyase B-1 | chr3:2079247-2082633 REVERSE LENGTH=608	1	169.543	6.5818e-08	169.54	137.78	169.54	1	133.482	9.16051e-05	133.48	1	126.63	0.000157471	126.63	1	145.428	3.8421e-06	145.43					1	128.355	0.000140891	128.35					1	169.543	6.5818e-08	169.54										1	S
ATP-dependenthelicasefamilyprotein	1382	ATP-dependenthelicasefamilyprotein	ATP-dependenthelicasefamilyprotein	AT1G08060.1 | Symbols: MOM, MOM1 | ATP-dependent helicase family protein | chr1:2501981-2510488 REVERSE LENGTH=2001	0.995901	27.3812	0.00020614	103.85	71.524	94.461	0.992953	24.4551	0.0152013	88.768									0.995901	27.3812	0.0151805	94.461	0.980446	17.8113	0.0152091	86.641									0.963454	14.2235	0.00020614	103.85						1	S
ATP-dependentRNAhelicase,putative	346	ATP-dependentRNAhelicase,putative	ATP-dependentRNAhelicase,putative	AT3G26560.1 | Symbols: | ATP-dependent RNA helicase, putative | chr3:9750122-9753719 REVERSE LENGTH=1168	0.864847	8.06112	1.76412e-05	133.48	105.8	126.32	0.702547	3.73256	0.00118208	94.617	0.724047	4.18931	1.76412e-05	133.48	0.778501	5.45887	0.000407641	99.991	0.669787	3.07143	0.000173878	112.62	0.864847	8.06112	0.000296763	126.32	0.84477	7.35763	8.93413e-05	118.26									0.810261	6.30469	0.000161751	113.43		1	S
ATP-dependentRNAhelicase,putative	347	ATP-dependentRNAhelicase,putative	ATP-dependentRNAhelicase,putative	AT3G26560.1 | Symbols: | ATP-dependent RNA helicase, putative | chr3:9750122-9753719 REVERSE LENGTH=1168	0.999603	34.0083	9.29026e-05	130.4	113.27	127.34	0.999106	30.4826	0.000774872	110.8	0.997764	26.4963	0.000626074	110.8	0.996414	24.4387	0.000238513	125.38	0.995833	23.7839	0.000187842	120.53	0.997346	25.7495	0.000182903	119.52	0.997166	25.464	0.000186397	130.4	0.999603	34.0083	9.78721e-05	127.34	0.958793	13.6675	0.000137281	115.06	0.99957	33.6653	9.29026e-05	128.41		1	S
ATP-dependentRNAhelicase,putative	411	ATP-dependentRNAhelicase,putative	ATP-dependentRNAhelicase,putative	AT3G26560.1 | Symbols: | ATP-dependent RNA helicase, putative | chr3:9750122-9753719 REVERSE LENGTH=1168	1	84.1273	0.00023421	140.48	123.93	139.78	1	67.9286	0.0010342	117.94	0.999999	60.385	0.00145146	113.67	0.999999	59.4325	0.000657946	122.7	1	71.9576	0.000310186	140.48	1	84.1273	0.00023421	139.78	1	64.5071	0.000379446	136.94	0.999988	49.3095	0.00227796	105.2	1	66.4924	0.00124578	110.88	0.999997	55.4338	0.000556877	127.87		1	S
ATPsynthasealpha/betafamilyprotein	436	ATPsynthasealpha/betafamilyprotein	ATPsynthasealpha/betafamilyprotein	AT5G08670.1 | Symbols: | ATP synthase alpha/beta family protein | chr5:2818395-2821149 REVERSE LENGTH=556	0.996711	25.1277	0.0415652	41.615	28.952	41.615																									0.996711	25.1277	0.0415652	41.615											S
ATPsynthaseDchain,mitochondrial	38	ATPsynthaseDchain,mitochondrial	ATPsynthaseDchain,mitochondrial	AT3G52300.1 | Symbols: ATPQ | ATP synthase D chain, mitochondrial | chr3:19396689-19398119 FORWARD LENGTH=168	1	41.109	0.0125595	76.85	64.038	41.109					1	76.8501	0.0125595	76.85	1	48.188	0.0477049	48.188																					1	41.109	0.0588628	41.109		1	S
autoinhibitedCa(2+)-ATPase10	21	autoinhibitedCa(2+)-ATPase10	autoinhibitedCa(2+)-ATPase10	AT4G29900.1 | Symbols: ACA10, CIF1, ATACA10 | autoinhibited Ca(2+)-ATPase 10 | chr4:14611225-14618775 REVERSE LENGTH=1069	0.469689	0	4.39054e-18	148.57	134.49	91.166													0.322347	0	5.4556e-05	72.99	0.310844	0	2.17758e-05	77.045	0.469689	0	4.38143e-07	91.166					0.44696	0	4.39054e-18	148.57							S
autoinhibitedCa(2+)-ATPase10	22	autoinhibitedCa(2+)-ATPase10	autoinhibitedCa(2+)-ATPase10	AT4G29900.1 | Symbols: ACA10, CIF1, ATACA10 | autoinhibited Ca(2+)-ATPase 10 | chr4:14611225-14618775 REVERSE LENGTH=1069	0.795173	8.40265	4.39054e-18	148.57	134.49	140.84													0.322347	0	5.4556e-05	72.99	0.310844	0	2.17758e-05	77.045	0.469689	0	4.38143e-07	91.166	0.795173	8.40265	1.28497e-13	140.84	0.44696	0	4.39054e-18	148.57						1	S
autoinhibitedCa(2+)-ATPase10;autoinhibitedCa(2+)-ATPase9	57;71	autoinhibitedCa(2+)-ATPase10;autoinhibitedCa(2+)-ATPase9	autoinhibitedCa(2+)-ATPase10	AT4G29900.1 | Symbols: ACA10, CIF1, ATACA10 | autoinhibited Ca(2+)-ATPase 10 | chr4:14611225-14618775 REVERSE LENGTH=1069;AT3G21180.1 | Symbols: ACA9, ATACA9 | autoinhibited Ca(2+)-ATPase 9 | chr3:7425770-7431941 FORWARD LENGTH=1086	1	166.624	7.44972e-11	201.09	185.78	166.62	1	172.334	1.07316e-07	172.33	1	174.463	8.86083e-08	174.46	1	153.519	4.33852e-06	153.52	1	190.352	2.56741e-10	190.35	1	179.666	4.28896e-08	179.67	1	148.958	6.23083e-06	148.96	1	201.094	7.44972e-11	201.09	1	46.2061	0.0402139	46.206	1	166.624	1.57479e-07	166.62		1	S
autoinhibitedCa(2+)-ATPase10	2	autoinhibitedCa(2+)-ATPase10	autoinhibitedCa(2+)-ATPase10	AT4G29900.1 | Symbols: ACA10, CIF1, ATACA10 | autoinhibited Ca(2+)-ATPase 10 | chr4:14611225-14618775 REVERSE LENGTH=1069	1	62.3773	3.63586e-13	164.33	132.12	62.377	1	91.0995	3.63586e-13	164.33	1	104.053	0.000335673	120.63					1	146.749	1.86314e-07	146.75	1	104.206	7.7513e-05	104.21	0.999555	33.5155	0.0403425	43.502	1	113.654	4.41619e-05	142	1	62.3773	0.00755161	62.377	1	76.2563	0.00334139	87.789		1;2	S
autoinhibitedCa(2+)-ATPase10	8	autoinhibitedCa(2+)-ATPase10	autoinhibitedCa(2+)-ATPase10	AT4G29900.1 | Symbols: ACA10, CIF1, ATACA10 | autoinhibited Ca(2+)-ATPase 10 | chr4:14611225-14618775 REVERSE LENGTH=1069	1	62.3773	1.85819e-35	259.58	229.28	62.377	1	91.0995	4.4602e-11	174.47	1	101.21	8.13147e-06	133.91	1	123.932	2.88058e-11	178.03	1	146.749	5.04641e-11	173.15	1	104.206	1.55139e-16	203.05	1	129.238	1.75598e-27	241.33	1	113.654	1.85819e-35	259.58	1	62.3773	5.94087e-16	196.18	1	99.7082	9.19959e-19	205.47		1;2	S
autoinhibitedCa(2+)-ATPase9	32	autoinhibitedCa(2+)-ATPase9	autoinhibitedCa(2+)-ATPase9	AT3G21180.1 | Symbols: ACA9, ATACA9 | autoinhibited Ca(2+)-ATPase 9 | chr3:7425770-7431941 FORWARD LENGTH=1086	0.999835	37.8237	3.59559e-37	194.06	183.44	156.37	0.998959	29.8201	1.1577e-11	119.22	0.999689	35.0729	3.59559e-37	194.06	0.996941	25.1313	4.93983e-28	167.62	0.999672	34.8425	2.03711e-15	135.37	0.999557	33.5315	9.47534e-22	162.02	0.995342	23.2975	7.27836e-11	108.39	0.98784	19.0974	2.50652e-15	132.6	0.999835	37.8237	4.50711e-21	156.37	0.999809	37.1846	3.46657e-28	172.65		1	S
autoinhibitedCa2+/ATPaseII	1170	autoinhibitedCa2+/ATPaseII	autoinhibitedCa2+/ATPaseII	AT1G13210.1 | Symbols: ACA.l | autoinhibited Ca2+/ATPase II | chr1:4509252-4513774 REVERSE LENGTH=1203	1	78.4294	7.04296e-06	124.25	94.516	124.25	1	78.4294	7.04296e-06	124.25	0.999984	49.1066	0.00042883	89.011	0.999959	45.2541	0.00302353	72.21	0.999998	58.6161	0.000399256	89.913	0.999999	60.4155	3.42484e-05	108.14					0.999998	59.7629	0.000453334	88.264	1	73.2403	2.31064e-05	113.86	0.999889	41.966	0.000484195	87.323		1	S
autoinhibitedCa2+/ATPaseII	1189	autoinhibitedCa2+/ATPaseII	autoinhibitedCa2+/ATPaseII	AT1G13210.1 | Symbols: ACA.l | autoinhibited Ca2+/ATPase II | chr1:4509252-4513774 REVERSE LENGTH=1203	1	60.4007	0.0146588	60.401	43.782	60.401									1	44.5108	0.0486847	44.511																					1	60.4007	0.0146588	60.401		1	S
autoinhibitedCa2+/ATPaseII	29	autoinhibitedCa2+/ATPaseII	autoinhibitedCa2+/ATPaseII	AT1G13210.1 | Symbols: ACA.l | autoinhibited Ca2+/ATPase II | chr1:4509252-4513774 REVERSE LENGTH=1203	1	79.5345	1.94605e-20	197.84	176.61	144.95	1	78.7979	4.22426e-20	197.84	1	99.9582	1.94605e-20	196.62	1	72.0693	1.27786e-14	166.98	1	81.9802	1.39489e-14	165.38	1	90.5924	9.29375e-12	161.51	1	76.7074	2.94657e-11	157.12	1	63.4896	4.76928e-11	153.15	1	79.5345	8.5376e-11	144.95	0.999999	58.4629	8.97498e-12	162.76		1	S
autoinhibitedCa2+-ATPase,isoform8	57	autoinhibitedCa2+-ATPase,isoform8	autoinhibitedCa2+-ATPase,isoform8	AT5G57110.1 | Symbols: ACA8, AT-ACA8 | autoinhibited Ca2+ -ATPase, isoform 8 | chr5:23109729-23116857 REVERSE LENGTH=1074	1	88.1865	1.27565e-05	174.87	116.24	88.187	1	96.6404	2.14908e-05	168.22	1	83.6173	0.000438684	133.91	1	94.1915	8.06109e-05	158.94	1	85.5541	4.29284e-05	162.21	1	90.6136	1.91243e-05	170.02	1	98.1049	1.27565e-05	174.87	1	96.6404	1.97086e-05	169.58	1	73.4351	0.000119923	155.53	1	88.1865	0.000126054	155		1	S
autoinhibitedCa2+-ATPase,isoform8	99	autoinhibitedCa2+-ATPase,isoform8	autoinhibitedCa2+-ATPase,isoform8	AT5G57110.1 | Symbols: ACA8, AT-ACA8 | autoinhibited Ca2+ -ATPase, isoform 8 | chr5:23109729-23116857 REVERSE LENGTH=1074	1	55.5459	1.20829e-09	165.86	148.28	55.546	1	72.4277	3.05995e-06	144.55	1	152.067	1.84816e-06	152.07	1	130.215	0.000118168	130.21	1	94.3394	9.94382e-05	132.23	1	60.6306	2.7816e-06	146.27	1	72.4704	2.53198e-05	140.19	1	165.865	1.20829e-09	165.86	1	62.8132	0.000131876	128.74	1	55.5459	0.000102041	131.95		1	S
autoinhibitedCa2+-ATPase,isoform8	19	autoinhibitedCa2+-ATPase,isoform8	autoinhibitedCa2+-ATPase,isoform8	AT5G57110.1 | Symbols: ACA8, AT-ACA8 | autoinhibited Ca2+ -ATPase, isoform 8 | chr5:23109729-23116857 REVERSE LENGTH=1074	0.579573	1.39438	6.37295e-16	140.24	132.25	140.24																									0.579573	1.39438	6.37295e-16	140.24										1	S
autoinhibitedCa2+-ATPase,isoform8	22	autoinhibitedCa2+-ATPase,isoform8	autoinhibitedCa2+-ATPase,isoform8	AT5G57110.1 | Symbols: ACA8, AT-ACA8 | autoinhibited Ca2+ -ATPase, isoform 8 | chr5:23109729-23116857 REVERSE LENGTH=1074	0.995317	23.6222	2.05635e-21	158.1	148.88	92.904	0.953007	13.3214	2.16725e-08	98.94	0.995052	23.0536	2.05635e-21	158.1	0.985397	19.369	4.1313e-11	110.08	0.995317	23.6222	2.42846e-11	114.58	0.724026	4.25376	3.06746e-07	81.718	0.906056	9.93374	2.18965e-11	115.27	0.806506	6.40236	1.60167e-07	87.896	0.990317	20.2344	6.55858e-11	111.24	0.973009	15.5706	7.04849e-21	152.01		1;2	S
autoinhibitedCa2+-ATPase,isoform8	27	autoinhibitedCa2+-ATPase,isoform8	autoinhibitedCa2+-ATPase,isoform8	AT5G57110.1 | Symbols: ACA8, AT-ACA8 | autoinhibited Ca2+ -ATPase, isoform 8 | chr5:23109729-23116857 REVERSE LENGTH=1074	0.999996	54.8928	1.54864e-60	289.1	277.99	199.08	0.99853	28.4667	5.26211e-47	224.58	0.999593	34.2471	8.35946e-56	258.92	0.999996	54.8928	5.26211e-47	245.97	0.999917	41.9901	2.47501e-46	252.38	0.9998	37.2381	7.60484e-56	232.46	0.999765	37.2381	1.31571e-55	228.52	0.999853	38.8065	7.84482e-56	243.01	0.998466	28.5393	1.54864e-60	289.1	0.999772	36.5596	1.22341e-47	267.62		1;2	S
autoinhibitedCa2+-ATPase,isoform8	29	autoinhibitedCa2+-ATPase,isoform8	autoinhibitedCa2+-ATPase,isoform8	AT5G57110.1 | Symbols: ACA8, AT-ACA8 | autoinhibited Ca2+ -ATPase, isoform 8 | chr5:23109729-23116857 REVERSE LENGTH=1074	0.997221	25.5682	1.09412e-19	199.08	192.13	199.08	0.976498	16.2014	5.91257e-08	130.21	0.936081	11.5428	4.05516e-08	134.14	0.997221	25.5682	1.09412e-19	199.08	0.980149	16.9357	1.0196e-13	166.52	0.959826	13.7784	7.63315e-13	163.51	0.950488	12.8122	0.000121312	96.163	0.882849	9.0474	2.42163e-10	156.11	0.911305	12.9142	5.85121e-05	98.407	0.969829	16.448	2.17488e-08	137.68		1;2	S
autoinhibitedCa2+-ATPase1;calciumATPase2;Cationtransporter/E1-E2ATPasefamilyprotein	46;45;45	autoinhibitedCa2+-ATPase1	autoinhibitedCa2+-ATPase1	AT1G27770.1 | Symbols: ACA1, PEA1 | autoinhibited Ca2+-ATPase 1 | chr1:9671912-9676010 REVERSE LENGTH=1020;AT4G37640.1 | Symbols: ACA2 | calcium ATPase 2 | chr4:17683225-17686808 REVERSE LENGTH=1014;AT2G22950.1 | Symbols: | Cation transporter/ E1-E2 ATPas	1	81.5655	0.00226389	123.5	71.022	112.13	1	88.7227	0.00525017	123.5	1	75.9123	0.00932261	109.29	1	73.0573	0.00927293	109.44	1	81.5655	0.00879064	112.13	1	75.9123	0.00932261	109.29	1	71.5111	0.010793	107.11					0.999999	60.5105	0.00226389	99.815	1	74.24	0.0119107	101.54		1	S
autoinhibitedCa2+-ATPase1	49	autoinhibitedCa2+-ATPase1	autoinhibitedCa2+-ATPase1	AT1G27770.1 | Symbols: ACA1, PEA1 | autoinhibited Ca2+-ATPase 1 | chr1:9671912-9676010 REVERSE LENGTH=1020	1	48.6592	0.0403871	48.659	35.651	48.659																																	1	48.6592	0.0403871	48.659		1	S
autoinhibitedCa2+-ATPase11	1022	autoinhibitedCa2+-ATPase11	autoinhibitedCa2+-ATPase11	AT3G57330.1 | Symbols: ACA11 | autoinhibited Ca2+-ATPase 11 | chr3:21211655-21216375 REVERSE LENGTH=1025	0.574781	1.30924	0.00017651	93.348	78.658	93.348																	0.574781	1.30924	0.00017651	93.348																		1	S
autoinhibitedCa2+-ATPase11	1024	autoinhibitedCa2+-ATPase11	autoinhibitedCa2+-ATPase11	AT3G57330.1 | Symbols: ACA11 | autoinhibited Ca2+-ATPase 11 | chr3:21211655-21216375 REVERSE LENGTH=1025	0.930675	11.6084	0.000131812	95.264	84.32	85.536	0.625536	2.22853	0.000387609	84.297									0.872237	8.34332	0.000244988	90.412					0.839582	7.18944	0.000131812	95.264	0.718747	4.07619	0.000204425	92.151	0.930675	11.6084	0.000358727	85.536						1	S
autoinhibitedCa2+-ATPase11	41	autoinhibitedCa2+-ATPase11	autoinhibitedCa2+-ATPase11	AT3G57330.1 | Symbols: ACA11 | autoinhibited Ca2+-ATPase 11 | chr3:21211655-21216375 REVERSE LENGTH=1025	1	102.622	0.00606008	102.62	50.031	102.62													1	88.1807	0.00606008	88.181									1	102.622	0.0115505	102.62										1	S
autophagy2	1247	autophagy2	autophagy2	AT3G19190.1 | Symbols: ATATG2, ATG2 | autophagy 2 | chr3:6639879-6648274 FORWARD LENGTH=1839	0.816228	6.75058	0.00063548	105.65	51.586	105.65																									0.816228	6.75058	0.00063548	105.65	0.760941	6.821	0.0440856	57.175						1	S
Autophagy-relatedprotein13	558	Autophagy-relatedprotein13	Autophagy-relatedprotein13	AT3G49590.2 | Symbols: | Autophagy-related protein 13 | chr3:18377892-18380104 FORWARD LENGTH=603	0.999977	46.4781	4.86902e-08	143.05	130.44	126.25	0.999941	42.2914	1.02616e-05	117.08	0.999977	46.4781	3.31631e-06	126.25					0.999916	40.7654	2.48915e-05	106.14	0.999961	44.1116	4.86902e-08	143.05	0.999166	30.9005	0.000448844	89.624	0.977883	16.5181	0.00913822	61.444					0.999913	40.6562	3.07568e-05	101.75		1	S
Autophagy-relatedprotein13	466	Autophagy-relatedprotein13	Autophagy-relatedprotein13	AT3G49590.2 | Symbols: | Autophagy-related protein 13 | chr3:18377892-18380104 FORWARD LENGTH=603	0.999969	45.1475	2.46902e-13	226.24	199.55	217.74	0.901907	9.76115	0.000305607	154.29	0.997174	25.4763	2.46902e-13	226.24	0.994382	22.4809	1.21655e-07	194.49	0.97889	16.6628	4.78288e-05	168.58	0.966762	14.6407	2.25853e-11	205.97	0.992496	21.2203	1.74056e-05	178.76	0.998867	32.4424	9.44659e-07	184.27	0.613786	2.12071	0.00400335	110.52	0.999969	45.1475	9.60786e-12	217.74		1	S
Autophagy-relatedprotein13	259	Autophagy-relatedprotein13	Autophagy-relatedprotein13	AT3G49590.2 | Symbols: | Autophagy-related protein 13 | chr3:18377892-18380104 FORWARD LENGTH=603	0.992376	22.971	0.0316594	44.341	35.697	44.341																																	0.992376	22.971	0.0316594	44.341		2	S
Autophagy-relatedprotein13	263	Autophagy-relatedprotein13	Autophagy-relatedprotein13	AT3G49590.2 | Symbols: | Autophagy-related protein 13 | chr3:18377892-18380104 FORWARD LENGTH=603	0.925519	11.9501	0.0316594	44.341	35.697	44.341																																	0.925519	11.9501	0.0316594	44.341		2	S
Autophagy-relatedprotein13	268	Autophagy-relatedprotein13	Autophagy-relatedprotein13	AT3G49590.2 | Symbols: | Autophagy-related protein 13 | chr3:18377892-18380104 FORWARD LENGTH=603	0.999801	37.0115	4.78971e-13	215.71	197.34	215.71	0.999801	37.0115	4.78971e-13	215.71	0.999291	31.6147	0.000527665	114.71	0.85418	7.67768	0.000976284	107.12	0.990974	20.8175	7.49126e-05	131.93	0.998827	29.6174	0.000378393	107.52	0.994303	22.4185	3.18228e-05	141.39	0.998736	30.1035	0.000121495	121.71	0.993291	21.7045	1.43251e-05	153.25	0.988252	19.9723	0.00131464	101.39		1	S
Autophagy-relatedprotein13	450	Autophagy-relatedprotein13	Autophagy-relatedprotein13	AT3G49590.2 | Symbols: | Autophagy-related protein 13 | chr3:18377892-18380104 FORWARD LENGTH=603	0.713776	6.85452	0.0367807	44.711	37.293	44.711																													0.713776	6.85452	0.0367807	44.711						2	S
Autophagy-relatedprotein13	458	Autophagy-relatedprotein13	Autophagy-relatedprotein13	AT3G49590.2 | Symbols: | Autophagy-related protein 13 | chr3:18377892-18380104 FORWARD LENGTH=603	0.964122	16.0995	3.24759e-15	199.38	138.98	182.72	0.908572	12.2015	1.87392e-10	177.93	0.912227	10.4524	6.9627e-07	153.7	0.93133	13.4969	4.26771e-10	169.52	0.676611	5.40269	5.18691e-06	141.65	0.911611	12.3928	1.14847e-06	147.31	0.891848	10.5908	2.07778e-10	177.21	0.946494	12.8756	3.24759e-15	199.38	0.75148	5.02848	6.37457e-15	193.51	0.964122	16.0995	5.07802e-11	182.72		1;2	S
Autophagy-relatedprotein13	248	Autophagy-relatedprotein13	Autophagy-relatedprotein13	AT3G49590.2 | Symbols: | Autophagy-related protein 13 | chr3:18377892-18380104 FORWARD LENGTH=603	0.999976	46.1215	5.36776e-19	205.28	192.16	127.75	0.998185	27.5123	2.95293e-06	128.06	0.993718	22.0397	4.54831e-08	144.4	0.999976	46.1215	1.25462e-05	127.75	0.999577	33.8968	6.48994e-09	160.8	0.999501	33.0164	4.47026e-17	188.59	0.999303	31.5669	5.36776e-19	205.28	0.999792	36.8133	3.7167e-06	124.25	0.995919	23.8764	7.09826e-06	119.45	0.999462	32.6934	2.72005e-12	179.79		1;2	S
Autophagy-relatedprotein13	397	Autophagy-relatedprotein13	Autophagy-relatedprotein13	AT3G49590.2 | Symbols: | Autophagy-related protein 13 | chr3:18377892-18380104 FORWARD LENGTH=603	1	68.5357	3.85846e-11	124.88	118.58	68.536	1	67.385	3.03002e-05	79.332	1	83.0814	3.85846e-11	124.88	1	68.3555	4.72039e-08	115.79	1	83.0814	0.000175245	83.081	1	64.1031	1.48659e-07	103.36	1	69.7206	0.000274264	70.704	1	72.6522	4.28249e-06	96.679	0.987284	19.7483	0.000593079	59.429	1	68.5357	1.98052e-05	81.888		1	S
Autophagy-relatedprotein13	404	Autophagy-relatedprotein13	Autophagy-relatedprotein13	AT3G49590.2 | Symbols: | Autophagy-related protein 13 | chr3:18377892-18380104 FORWARD LENGTH=603	0.998731	28.984	2.80481e-07	128.48	102.05	128.48	0.748352	5.14283	0.000128779	86.136	0.717783	4.58234	0.000692649	94.402	0.9349	12.5219	2.18268e-05	108.18	0.855494	8.75783	0.000849095	73.983	0.923622	12.0244	0.000106321	93.738	0.998731	28.984	2.80481e-07	128.48	0.95073	13.8492	0.00598993	66.022	0.820262	7.36276	0.00188578	83.182	0.967792	15.4646	3.38442e-07	125.54		1	S
Autophagy-relatedprotein13	406	Autophagy-relatedprotein13	Autophagy-relatedprotein13	AT3G49590.2 | Symbols: | Autophagy-related protein 13 | chr3:18377892-18380104 FORWARD LENGTH=603	0.785493	6.42646	0.000258816	94.63	87.063	48.773					0.410481	0	0.000692649	94.402																					0.506283	2.63653	0.000258816	94.63	0.785493	6.42646	0.0159131	48.773		1;2	S
Autophagy-relatedprotein13	422	Autophagy-relatedprotein13	Autophagy-relatedprotein13	AT3G49590.2 | Symbols: | Autophagy-related protein 13 | chr3:18377892-18380104 FORWARD LENGTH=603	0.960806	13.8946	6.33464e-47	264.31	249.17	207.85													0.5	0	6.33464e-47	264.31	0.45503	1.17061	0.0258926	44.474									0.960806	13.8946	1.70823e-26	207.85	0.38174	0	0.0004458	72.899		1	S
Autophagy-relatedprotein13	425	Autophagy-relatedprotein13	Autophagy-relatedprotein13	AT3G49590.2 | Symbols: | Autophagy-related protein 13 | chr3:18377892-18380104 FORWARD LENGTH=603	0.999219	31.1661	1.61126e-72	308.2	293.23	275.83									0.983748	17.8196	1.61126e-72	308.2	0.5	0	6.33464e-47	264.31	0.91725	10.4506	1.74729e-35	228.73	0.999219	31.1661	7.18408e-59	275.83														1;2	S
Autophagy-relatedprotein13	427	Autophagy-relatedprotein13	Autophagy-relatedprotein13	AT3G49590.2 | Symbols: | Autophagy-related protein 13 | chr3:18377892-18380104 FORWARD LENGTH=603	0.5492	2.55434	0.0004458	72.899	67.47	72.899																																	0.5492	2.55434	0.0004458	72.899		2	S
Autophagy-relatedprotein13	420	Autophagy-relatedprotein13	Autophagy-relatedprotein13	AT3G49590.2 | Symbols: | Autophagy-related protein 13 | chr3:18377892-18380104 FORWARD LENGTH=603	0.404517	0	0.0004458	72.899	67.47	72.899																																	0.404517	0	0.0004458	72.899			S
Autophagy-relatedprotein13	573	Autophagy-relatedprotein13	Autophagy-relatedprotein13	AT3G49590.2 | Symbols: | Autophagy-related protein 13 | chr3:18377892-18380104 FORWARD LENGTH=603	0.999772	36.577	3.03429e-05	141.71	131.16	141.71	0.999772	36.577	3.03429e-05	141.71	0.996206	24.3642	3.91614e-05	139.78					0.995351	23.3344	0.000117859	122.51					0.999602	34.5726	0.000105475	125.23	0.999227	34.1269	0.0013562	100.69	0.9993	32.3597	0.00263199	94.767						1	S
Autophagy-relatedprotein13	543	Autophagy-relatedprotein13	Autophagy-relatedprotein13	AT3G49590.2 | Symbols: | Autophagy-related protein 13 | chr3:18377892-18380104 FORWARD LENGTH=603	0.26632	0	0.00293743	56.303	37.901	56.303																																	0.26632	0	0.00293743	56.303			S
Autophagy-relatedprotein13	544	Autophagy-relatedprotein13	Autophagy-relatedprotein13	AT3G49590.2 | Symbols: | Autophagy-related protein 13 | chr3:18377892-18380104 FORWARD LENGTH=603	0.26632	0	0.00293743	56.303	37.901	56.303																																	0.26632	0	0.00293743	56.303			S
Autophagy-relatedprotein13	337	Autophagy-relatedprotein13	Autophagy-relatedprotein13	AT3G49590.2 | Symbols: | Autophagy-related protein 13 | chr3:18377892-18380104 FORWARD LENGTH=603	0.994705	22.7879	9.89316e-05	66.027	58.406	66.027																					0.994705	22.7879	9.89316e-05	66.027	0.949544	13.0918	0.0198698	42.894										2	S
Autophagy-relatedprotein13	341	Autophagy-relatedprotein13	Autophagy-relatedprotein13	AT3G49590.2 | Symbols: | Autophagy-related protein 13 | chr3:18377892-18380104 FORWARD LENGTH=603	0.950036	16.0609	9.89316e-05	66.027	58.406	42.894																					0.645997	3.16985	9.89316e-05	66.027	0.950036	16.0609	0.0198698	42.894										2	S
Autophagy-relatedprotein13	353	Autophagy-relatedprotein13	Autophagy-relatedprotein13	AT3G49590.2 | Symbols: | Autophagy-related protein 13 | chr3:18377892-18380104 FORWARD LENGTH=603	0.992921	21.4697	0.0105645	82.705	71.832	82.705																													0.992921	21.4697	0.0105645	82.705						2	S
Autophagy-relatedprotein13	357	Autophagy-relatedprotein13	Autophagy-relatedprotein13	AT3G49590.2 | Symbols: | Autophagy-related protein 13 | chr3:18377892-18380104 FORWARD LENGTH=603	0.999999	62.498	0.000858663	119.74	100.94	82.705					0.999932	41.6455	0.000858663	119.74					0.994322	22.5637	0.0442706	59.265					0.99991	40.4548	0.00115215	116.74					0.999999	62.498	0.0105645	82.705						1;2	S
Autophagy-relatedprotein13	382	Autophagy-relatedprotein13	Autophagy-relatedprotein13	AT3G49590.2 | Symbols: | Autophagy-related protein 13 | chr3:18377892-18380104 FORWARD LENGTH=603	0.999866	38.7214	2.54422e-21	228.28	217.99	228.28	0.999757	36.1362	1.18536e-11	202.3	0.998496	28.2202	3.42986e-11	196.27	0.999813	37.275	2.99628e-11	197.43									0.999854	38.3673	7.67102e-11	184.87	0.999866	38.7214	2.54422e-21	228.28										1	S
Autophagy-relatedprotein13	386	Autophagy-relatedprotein13	Autophagy-relatedprotein13	AT3G49590.2 | Symbols: | Autophagy-related protein 13 | chr3:18377892-18380104 FORWARD LENGTH=603	0.999985	48.2224	3.04173e-05	122.46	111.14	122.46													0.999334	31.8171	0.00060645	102.97	0.999834	37.8865	0.000183227	118.87													0.999985	48.2224	3.04173e-05	122.46		1	S
Auxineffluxcarrierfamilyprotein	337	Auxineffluxcarrierfamilyprotein	Auxineffluxcarrierfamilyprotein	AT1G73590.1 | Symbols: PIN1, ATPIN1 | Auxin efflux carrier family protein | chr1:27659772-27662876 FORWARD LENGTH=622	0.996735	24.8983	2.31399e-16	109.2	101.2	106.67													0.880887	10.2881	0.00255971	44.714	0.991962	20.9486	2.31399e-16	109.2	0.996735	24.8983	2.78596e-16	106.67														1	S
Auxineffluxcarrierfamilyprotein	290	Auxineffluxcarrierfamilyprotein	Auxineffluxcarrierfamilyprotein	AT1G73590.1 | Symbols: PIN1, ATPIN1 | Auxin efflux carrier family protein | chr1:27659772-27662876 FORWARD LENGTH=622	0.994098	22.281	1.63966e-07	80.465	75.634	80.465													0.994098	22.281	1.63966e-07	80.465					0.948808	13.6834	0.000104827	62.27														1;2	S
Auxineffluxcarrierfamilyprotein	252	Auxineffluxcarrierfamilyprotein	Auxineffluxcarrierfamilyprotein	AT1G73590.1 | Symbols: PIN1, ATPIN1 | Auxin efflux carrier family protein | chr1:27659772-27662876 FORWARD LENGTH=622	0.499039	0	3.98144e-07	109.61	99.963	73.877													0.499039	0	0.00055265	73.877	0.400581	0.614059	3.98144e-07	109.61																			S
Auxineffluxcarrierfamilyprotein	253	Auxineffluxcarrierfamilyprotein	Auxineffluxcarrierfamilyprotein	AT1G73590.1 | Symbols: PIN1, ATPIN1 | Auxin efflux carrier family protein | chr1:27659772-27662876 FORWARD LENGTH=622	0.984887	18.2151	1.41178e-18	173.87	166.15	143.39													0.977234	16.3273	1.41178e-18	173.87	0.984887	18.2151	2.92447e-14	143.39	0.855723	7.73889	2.11287e-10	134.37														1	S
Auxineffluxcarrierfamilyprotein	271	Auxineffluxcarrierfamilyprotein	Auxineffluxcarrierfamilyprotein	AT1G73590.1 | Symbols: PIN1, ATPIN1 | Auxin efflux carrier family protein | chr1:27659772-27662876 FORWARD LENGTH=622	1	120.56	9.60364e-06	131.72	131.72	120.56	1	96.7818	6.73526e-05	110.57	1	76.503	0.000281489	98.328	0.999998	56.2392	0.00162241	80.411	1	102.671	3.44221e-05	117.97	1	91.2759	1.31158e-05	127.66	1	120.56	9.60364e-06	131.72	0.99999	49.8638	0.000102669	102.64	1	71.2654	8.04755e-05	107.62	1	80.2251	0.000171634	99.796		1;2	S
Auxineffluxcarrierfamilyprotein	282	Auxineffluxcarrierfamilyprotein	Auxineffluxcarrierfamilyprotein	AT1G73590.1 | Symbols: PIN1, ATPIN1 | Auxin efflux carrier family protein | chr1:27659772-27662876 FORWARD LENGTH=622	1	120.56	2.50659e-05	120.56	114.26	120.56													1	102.671	0.000112193	102.67	1	91.2759	0.000885689	91.276	1	120.56	2.50659e-05	120.56														2	S
Auxineffluxcarrierfamilyprotein	221	Auxineffluxcarrierfamilyprotein	Auxineffluxcarrierfamilyprotein	AT1G73590.1 | Symbols: PIN1, ATPIN1 | Auxin efflux carrier family protein | chr1:27659772-27662876 FORWARD LENGTH=622	1	79.3694	2.54436e-05	111.52	76.346	111.5					0.999999	60.2276	0.00421447	96.756					1	75.273	0.00166093	111.52	1	79.3694	2.54436e-05	111.5					0.999999	59.435	0.00626076	91.469	0.999807	37.5471	0.0474982	58.172	0.993665	22.7619	0.0435196	43.69		1	S
Auxineffluxcarrierfamilyprotein	214	Auxineffluxcarrierfamilyprotein	Auxineffluxcarrierfamilyprotein	AT1G73590.1 | Symbols: PIN1, ATPIN1 | Auxin efflux carrier family protein | chr1:27659772-27662876 FORWARD LENGTH=622	0.866349	8.11792	2.90427e-08	177.93	145.67	147.75													0.742257	4.59397	2.90427e-08	177.93					0.866349	8.11792	3.36035e-06	147.75									0.523007	0.403875	2.28373e-06	152.95		1	S
Auxineffluxcarrierfamilyprotein	218	Auxineffluxcarrierfamilyprotein	Auxineffluxcarrierfamilyprotein	AT1G73590.1 | Symbols: PIN1, ATPIN1 | Auxin efflux carrier family protein | chr1:27659772-27662876 FORWARD LENGTH=622	1	79.4467	0.0241089	125.82	97.609	125.82													1	79.4467	0.0241089	125.82	1	70.7778	0.0535059	102.07	0.999999	62.8545	0.0541471	101.65	1	65.4625	0.0629317	99.013										1	S
Auxineffluxcarrierfamilyprotein	212	Auxineffluxcarrierfamilyprotein	Auxineffluxcarrierfamilyprotein	AT1G73590.1 | Symbols: PIN1, ATPIN1 | Auxin efflux carrier family protein | chr1:27659772-27662876 FORWARD LENGTH=622	0.956568	13.4982	0.00112035	109.84	79.902	104.81					0.867704	8.45231	0.00112035	109.84																	0.956568	13.4982	0.00151244	104.81										1	S
Auxineffluxcarrierfamilyprotein	446	Auxineffluxcarrierfamilyprotein	Auxineffluxcarrierfamilyprotein	AT1G73590.1 | Symbols: PIN1, ATPIN1 | Auxin efflux carrier family protein | chr1:27659772-27662876 FORWARD LENGTH=622	1	85.013	5.14781e-06	140.27	110.07	140.27													1	71.6499	1.98769e-05	132.88	1	73.3174	5.00574e-05	120.75	1	85.013	5.14781e-06	140.27									0.999982	47.3594	0.00752663	74.769		1	S
auxin-like1protein	142	auxin-like1protein	auxin-like1protein	AT1G75310.1 | Symbols: AUL1 | auxin-like 1 protein | chr1:28261004-28266124 FORWARD LENGTH=1448	1	61.0899	1.54736e-30	192.75	185.47	61.09	1	114.497	2.433e-08	114.5	1	114.497	1.54736e-30	192.75	0.999999	58.5673	6.32975e-12	127.48	1	110.793	2.65172e-12	136.24	1	120.332	2.03424e-17	151.19	1	115.861	3.28788e-24	169.91	1	100.709	3.5237e-08	106.1	0.998795	29.2305	4.11281e-05	78.098	1	61.0899	1.02452e-08	117.08		1	S
auxin-regulatedgeneinvolvedinorgansize	6	auxin-regulatedgeneinvolvedinorgansize	auxin-regulatedgeneinvolvedinorgansize	AT3G59900.1 | Symbols: ARGOS | auxin-regulated gene involved in organ size | chr3:22130041-22130433 FORWARD LENGTH=130	1	77.7321	0.0119112	101.54	19.255	77.732													1	101.542	0.0119112	101.54	1	85.1608	0.0275895	85.161	1	77.7321	0.0392865	77.732														1	S
auxinresponsefactor16	570	auxinresponsefactor16	auxinresponsefactor16	AT4G30080.1 | Symbols: ARF16 | auxin response factor 16 | chr4:14703369-14705564 REVERSE LENGTH=670	0.99443	22.5176	5.72911e-07	143.81	137.21	132.51																	0.99443	22.5176	2.06221e-05	132.51	0.994193	22.3367	5.72911e-07	143.81														1	S
auxinresponsefactor2	533	auxinresponsefactor2	auxinresponsefactor2	AT5G62000.1 | Symbols: ARF2, ARF1-BP, HSS, ORE14 | auxin response factor 2 | chr5:24910859-24914680 FORWARD LENGTH=859	0.481629	1.89447	0.000272053	83.404	67.098	83.404	0.481629	1.89447	0.000272053	83.404																																			S
auxinresponsefactor2	689	auxinresponsefactor2	auxinresponsefactor2	AT5G62000.1 | Symbols: ARF2, ARF1-BP, HSS, ORE14 | auxin response factor 2 | chr5:24910859-24914680 FORWARD LENGTH=859	0.999844	38.0614	3.47345e-10	152.89	143.7	145.8	0.999844	38.0614	5.78981e-10	145.8	0.996383	24.4012	4.57219e-08	132.14	0.999731	35.6961	3.47345e-10	152.89	0.999642	34.4548	7.69711e-08	124.91	0.999815	37.3258	1.21358e-08	139.9	0.999653	34.5963	4.41437e-08	132.5	0.999751	36.0443	2.00548e-08	138.07	0.753668	4.8566	0.0282254	66.498						1	S
auxinresponsefactor2	420	auxinresponsefactor2	auxinresponsefactor2	AT5G62000.1 | Symbols: ARF2, ARF1-BP, HSS, ORE14 | auxin response factor 2 | chr5:24910859-24914680 FORWARD LENGTH=859	0.99496	24.3647	8.40891e-12	169.92	135.74	140.19	0.838695	7.25571	3.7167e-06	124.25	0.99496	24.3647	5.22317e-07	140.19	0.937759	12.7622	3.72784e-06	124.2	0.977718	17.6478	1.40057e-06	135.81	0.989728	20.6258	8.40891e-12	169.92	0.897507	9.49087	2.15378e-06	132.05	0.90568	9.88932	1.73524e-06	134.14	0.746999	4.78422	3.21192e-06	126.77	0.977732	16.8591	3.38479e-08	149.3		1	S
Auxin-responsivefamilyprotein	400	Auxin-responsivefamilyprotein	Auxin-responsivefamilyprotein	AT2G04850.1 | Symbols: | Auxin-responsive family protein | chr2:1704298-1705608 FORWARD LENGTH=404	0.99687	25.1338	1.11166e-05	137.17	119.06	137.17	0.953949	13.2302	1.76408e-05	133.86	0.938602	11.8932	0.000111236	114.73	0.97511	16.0338	0.000167812	109.14	0.972589	15.5824	0.000439203	99.511	0.942496	12.8679	0.00282091	85.53	0.983955	18.0036	0.000336838	100.11	0.835865	7.82641	0.0036797	80.488	0.995601	23.7571	0.000205088	105.46	0.99687	25.1338	1.11166e-05	137.17		1	S
auxintransportprotein(BIG)	512	auxintransportprotein(BIG)	auxintransportprotein(BIG)	AT3G02260.1 | Symbols: BIG, DOC1, TIR3, UMB1, ASA1, LPR1, CRM1 | auxin transport protein (BIG) | chr3:431152-448489 REVERSE LENGTH=5098	0.998002	26.9849	6.323e-66	239.91	233.75	239.91	0.994799	22.8163	1.0431e-42	191.34	0.998002	26.9849	6.323e-66	239.91	0.984169	17.9357	1.65507e-25	154.33	0.979802	16.8583	1.22112e-53	211.15	0.966509	14.6028	3.9763e-43	200.09	0.984395	17.999	1.58068e-53	206.64	0.974304	15.7883	6.58526e-44	204.59	0.980091	16.9221	1.45224e-43	203.52						1;2	S
auxintransportprotein(BIG)	518	auxintransportprotein(BIG)	auxintransportprotein(BIG)	AT3G02260.1 | Symbols: BIG, DOC1, TIR3, UMB1, ASA1, LPR1, CRM1 | auxin transport protein (BIG) | chr3:431152-448489 REVERSE LENGTH=5098	0.555664	0.988082	0.00178361	55.608	50.234	47.761													0.55184	0.917547	0.00178361	55.608					0.555664	0.988082	0.0061384	47.761														2	S
auxintransportprotein(BIG)	3850	auxintransportprotein(BIG)	auxintransportprotein(BIG)	AT3G02260.1 | Symbols: BIG, DOC1, TIR3, UMB1, ASA1, LPR1, CRM1 | auxin transport protein (BIG) | chr3:431152-448489 REVERSE LENGTH=5098	0.986873	19.6946	6.26801e-05	99.796	82.771	99.796									0.772095	5.9624	0.0353568	66.436	0.655741	6.81071	0.0456951	59.634	0.956553	15.7983	0.00318989	97.417	0.867914	9.04282	0.00891216	80.387	0.986873	19.6946	6.26801e-05	99.796					0.906849	12.8526	0.0204578	74.296		1	S
auxintransportprotein(BIG)	3852	auxintransportprotein(BIG)	auxintransportprotein(BIG)	AT3G02260.1 | Symbols: BIG, DOC1, TIR3, UMB1, ASA1, LPR1, CRM1 | auxin transport protein (BIG) | chr3:431152-448489 REVERSE LENGTH=5098	0.542517	0.864789	0.0280699	70.281	45.345	70.281					0.542517	0.864789	0.0280699	70.281																															S
BAHdomain;TFIIShelicalbundle-likedomain	1081	BAHdomain;TFIIShelicalbundle-likedomain	BAHdomain;TFIIShelicalbundle-likedomain	AT3G48060.1 | Symbols: | BAH domain ;TFIIS helical bundle-like domain | chr3:17743234-17748372 REVERSE LENGTH=1611	1	79.6335	0.00710291	101.82	74.594	94.409													1	71.4046	0.0175519	86.18	1	83.8319	0.00710291	101.82	1	79.4713	0.011739	94.409	1	79.6335	0.011739	94.409										1	S
BAHdomain;TFIIShelicalbundle-likedomain	910	BAHdomain;TFIIShelicalbundle-likedomain	BAHdomain;TFIIShelicalbundle-likedomain	AT3G48060.1 | Symbols: | BAH domain ;TFIIS helical bundle-like domain | chr3:17743234-17748372 REVERSE LENGTH=1611	0.646474	2.62131	0.000229693	101.3	84.652	101.3																																	0.646474	2.62131	0.000229693	101.3		1	S
BAHdomain;TFIIShelicalbundle-likedomain	630	BAHdomain;TFIIShelicalbundle-likedomain	BAHdomain;TFIIShelicalbundle-likedomain	AT3G48060.1 | Symbols: | BAH domain ;TFIIS helical bundle-like domain | chr3:17743234-17748372 REVERSE LENGTH=1611	0.914942	11.9081	0.000248415	62.735	53.916	62.735																									0.914942	11.9081	0.000248415	62.735										1	S
BAHdomain;TFIIShelicalbundle-likedomain	197	BAHdomain;TFIIShelicalbundle-likedomain	BAHdomain;TFIIShelicalbundle-likedomain	AT3G48060.1 | Symbols: | BAH domain ;TFIIS helical bundle-like domain | chr3:17743234-17748372 REVERSE LENGTH=1611	1	75.7732	3.55185e-18	202.39	183.86	187.5	1	70.9948	4.56553e-14	184.32	0.999999	61.9711	2.00403e-17	188.04	1	68.436	1.85566e-17	189.34	1	64.0258	4.8873e-12	164.99	1	70.3521	1.08153e-08	153.06	1	72.0394	2.09284e-09	161.51	1	78.1077	3.55185e-18	202.39					1	75.7732	2.06656e-17	187.5		1	S
BAHdomain;TFIIShelicalbundle-likedomain	575	BAHdomain;TFIIShelicalbundle-likedomain	BAHdomain;TFIIShelicalbundle-likedomain	AT3G48060.1 | Symbols: | BAH domain ;TFIIS helical bundle-like domain | chr3:17743234-17748372 REVERSE LENGTH=1611	0.925036	13.7737	1.34983e-24	220.59	204.36	220.59	0.854852	9.72654	3.67341e-12	178.14					0.925036	13.7737	1.34983e-24	220.59																										1	S
BAHdomain;TFIIShelicalbundle-likedomain	577	BAHdomain;TFIIShelicalbundle-likedomain	BAHdomain;TFIIShelicalbundle-likedomain	AT3G48060.1 | Symbols: | BAH domain ;TFIIS helical bundle-like domain | chr3:17743234-17748372 REVERSE LENGTH=1611	0.987635	19.5063	2.93223e-24	213.7	199.23	213.7					0.654096	4.12739	1.79327e-17	198.71					0.971504	15.819	3.24888e-18	204.26	0.987635	19.5063	2.93223e-24	213.7	0.875302	10.4963	1.61159e-17	199.39	0.59419	1.89502	1.17505e-17	201.04	0.746091	4.91922	3.74942e-18	204.07	0.941554	12.4753	4.75118e-24	205.78		1	S
BAHdomain;TFIIShelicalbundle-likedomain	869	BAHdomain;TFIIShelicalbundle-likedomain	BAHdomain;TFIIShelicalbundle-likedomain	AT3G48060.1 | Symbols: | BAH domain ;TFIIS helical bundle-like domain | chr3:17743234-17748372 REVERSE LENGTH=1611	0.999999	61.0116	9.46336e-22	240.31	222.94	229.6	0.999985	48.3649	5.99123e-09	181.44	0.999999	61.0116	2.36929e-21	229.6	0.995232	24.251	0.0246377	89.43	0.999982	47.6612	3.3129e-11	196.58	0.999844	38.1746	2.73379e-21	226.85	0.999994	55.6646	9.46336e-22	240.31	0.999908	41.8772	2.36463e-08	172.28	0.999998	57.0579	2.21617e-18	176.61	0.999996	55.8469	1.19273e-08	178.36		1	S
BAHdomain;TFIIShelicalbundle-likedomain	1097	BAHdomain;TFIIShelicalbundle-likedomain	BAHdomain;TFIIShelicalbundle-likedomain	AT3G48060.1 | Symbols: | BAH domain ;TFIIS helical bundle-like domain | chr3:17743234-17748372 REVERSE LENGTH=1611	0.5	0	0.00040168	97.904	81.766	97.904																																	0.5	0	0.00040168	97.904		1	S
BAHdomain;TFIIShelicalbundle-likedomain	1109	BAHdomain;TFIIShelicalbundle-likedomain	BAHdomain;TFIIShelicalbundle-likedomain	AT3G48060.1 | Symbols: | BAH domain ;TFIIS helical bundle-like domain | chr3:17743234-17748372 REVERSE LENGTH=1611	0.950814	12.8625	9.50427e-47	251.04	238.82	243.83	0.936747	11.7054	9.50427e-47	251.04	0.8563	7.75168	2.2862e-36	240.53					0.936477	11.6857	3.43593e-36	237.06	0.935663	11.6266	5.62221e-36	230.45	0.887109	8.95317	9.26109e-37	244.64	0.672763	3.12999	2.46901e-28	225.7	0.936183	11.6643	6.10714e-36	228.99	0.950814	12.8625	1.193e-36	243.83		1	S
Basichelix-loop-helix(bHLH)DNA-bindingfamilyprotein	417	Basichelix-loop-helix(bHLH)DNA-bindingfamilyprotein	Basichelix-loop-helix(bHLH)DNA-bindingfamilyprotein	AT1G32640.1 | Symbols: ATMYC2, RD22BP1, JAI1, JIN1, MYC2, ZBF1 | Basic helix-loop-helix (bHLH) DNA-binding family protein | chr1:11799042-11800913 REVERSE LENGTH=623	1	81.9152	1.70002e-26	209.54	195.73	209.54	1	67.5316	1.71393e-19	195.45	1	69.3651	6.97488e-14	172.2	1	75.624	2.18252e-19	192.7	0.999862	38.59	2.79181e-06	114.56	0.999997	55.3911	5.97558e-10	146.81	1	81.1121	1.1875e-13	163.56	0.999999	60.8591	5.64962e-08	130.77	1	71.3995	4.66371e-14	176.28	1	81.9152	1.70002e-26	209.54		2	S
Basichelix-loop-helix(bHLH)DNA-bindingfamilyprotein	420	Basichelix-loop-helix(bHLH)DNA-bindingfamilyprotein	Basichelix-loop-helix(bHLH)DNA-bindingfamilyprotein	AT1G32640.1 | Symbols: ATMYC2, RD22BP1, JAI1, JIN1, MYC2, ZBF1 | Basic helix-loop-helix (bHLH) DNA-binding family protein | chr1:11799042-11800913 REVERSE LENGTH=623	1	81.4358	3.50995e-27	222.64	222.64	209.54	1	86.3432	1.71393e-19	195.45	1	79.2079	3.50995e-27	222.64	1	86.2107	2.18252e-19	192.7	0.999989	51.1009	2.79181e-06	114.56	0.999999	63.4011	5.97558e-10	146.81	1	72.0432	1.1875e-13	163.56	0.999985	48.3213	5.64962e-08	130.77	1	68.7706	4.66371e-14	176.28	1	81.4358	1.70002e-26	209.54		1;2	S
Basichelix-loop-helix(bHLH)DNA-bindingfamilyprotein	408	Basichelix-loop-helix(bHLH)DNA-bindingfamilyprotein	Basichelix-loop-helix(bHLH)DNA-bindingfamilyprotein	AT1G32640.1 | Symbols: ATMYC2, RD22BP1, JAI1, JIN1, MYC2, ZBF1 | Basic helix-loop-helix (bHLH) DNA-binding family protein | chr1:11799042-11800913 REVERSE LENGTH=623	1	99.1355	0.0136811	99.136	7.2822	99.136					1	99.1355	0.0136811	99.136																														1	S
basichelix-loop-helix(bHLH)DNA-bindingsuperfamilyprotein	213	basichelix-loop-helix(bHLH)DNA-bindingsuperfamilyprotein	basichelix-loop-helix(bHLH)DNA-bindingsuperfamilyprotein	AT1G51140.1 | Symbols: | basic helix-loop-helix (bHLH) DNA-binding superfamily protein | chr1:18943802-18945613 REVERSE LENGTH=379	0.999999	58.9664	7.77628e-14	165.9	155.05	165.9	0.999841	37.9938	0.000466975	89.489	0.999971	45.3696	5.17511e-10	143.88	0.999986	48.3972	3.18425e-10	151.44													0.999999	58.9664	7.77628e-14	165.9										1	S
basichelix-loop-helix(bHLH)DNA-bindingsuperfamilyprotein	284	basichelix-loop-helix(bHLH)DNA-bindingsuperfamilyprotein	basichelix-loop-helix(bHLH)DNA-bindingsuperfamilyprotein	AT1G51140.1 | Symbols: | basic helix-loop-helix (bHLH) DNA-binding superfamily protein | chr1:18943802-18945613 REVERSE LENGTH=379	1	40.6245	0.000457644	96.247	83.979	40.624									1	75.3164	0.00369822	75.316									1	96.2471	0.000457644	96.247									1	40.6245	0.0433262	40.624		1	S
basichelix-loop-helix(bHLH)DNA-bindingsuperfamilyprotein	290	basichelix-loop-helix(bHLH)DNA-bindingsuperfamilyprotein	basichelix-loop-helix(bHLH)DNA-bindingsuperfamilyprotein	AT1G51140.1 | Symbols: | basic helix-loop-helix (bHLH) DNA-binding superfamily protein | chr1:18943802-18945613 REVERSE LENGTH=379	0.991287	20.5602	8.71166e-59	272.95	245.69	201.3	0.989808	19.8727	1.0084e-26	215.48	0.989246	19.6373	1.75577e-19	194.23	0.98012	16.9286	2.14544e-10	156.96	0.98503	18.1821	7.70697e-09	140.93	0.991287	20.5602	6.53457e-20	201.3	0.985921	18.4528	9.88478e-20	199.15	0.99039	20.1307	8.71166e-59	272.95	0.986567	18.6594	1.3525e-08	139.58	0.988412	19.3093	3.24941e-14	178.23		1	S
basichelix-loop-helix(bHLH)DNA-bindingsuperfamilyprotein	234	basichelix-loop-helix(bHLH)DNA-bindingsuperfamilyprotein	basichelix-loop-helix(bHLH)DNA-bindingsuperfamilyprotein	AT1G51140.1 | Symbols: | basic helix-loop-helix (bHLH) DNA-binding superfamily protein | chr1:18943802-18945613 REVERSE LENGTH=379	1	66.6784	0.000446995	166.77	133.03	166.77	0.999999	60.0839	0.00246139	131.22	0.999999	60.8878	0.00167402	147.75	1	66.6784	0.000446995	166.77	0.997691	26.3549	0.0187231	84.522	0.999701	35.2403	0.0167904	87.258	0.999988	49.2907	0.00488863	112.01	0.999999	62.2641	0.00211266	140.88	0.999992	50.769	0.00252786	129.38	0.999895	39.7712	0.00441526	114.19		1	S
basichelix-loop-helix(bHLH)DNA-bindingsuperfamilyprotein	259	basichelix-loop-helix(bHLH)DNA-bindingsuperfamilyprotein	basichelix-loop-helix(bHLH)DNA-bindingsuperfamilyprotein	AT1G51140.1 | Symbols: | basic helix-loop-helix (bHLH) DNA-binding superfamily protein | chr1:18943802-18945613 REVERSE LENGTH=379	1	75.9314	5.73215e-13	213.59	172.71	184.65	1	78.5098	5.73215e-13	213.59	1	80.997	7.72048e-10	203.78	0.999995	53.1261	2.67068e-05	142.51	0.99986	38.5264	5.21209e-05	136.93	0.99994	42.1974	1.2867e-06	174.23	0.999916	40.7837	0.000111422	123.92	1	75.9314	9.41485e-09	184.65	1	68.0835	8.12073e-09	187.51	0.999996	54.554	6.50502e-06	160.11		1	S
basicleucinezipper25	57	basicleucinezipper25	basicleucinezipper25	AT3G54620.1 | Symbols: ATBZIP25, BZO2H4, BZIP25 | basic leucine zipper 25 | chr3:20218085-20220341 REVERSE LENGTH=403	0.240812	0	0.00216409	60.628	45.752	60.628													0.240812	0	0.00216409	60.628																							S
basicleucinezipper25	59	basicleucinezipper25	basicleucinezipper25	AT3G54620.1 | Symbols: ATBZIP25, BZO2H4, BZIP25 | basic leucine zipper 25 | chr3:20218085-20220341 REVERSE LENGTH=403	0.240812	0	0.00216409	60.628	45.752	60.628													0.240812	0	0.00216409	60.628																							S
basicleucinezipper25	61	basicleucinezipper25	basicleucinezipper25	AT3G54620.1 | Symbols: ATBZIP25, BZO2H4, BZIP25 | basic leucine zipper 25 | chr3:20218085-20220341 REVERSE LENGTH=403	0.4261	0	0.000464931	76.713	65.1	76.713					0.4261	0	0.000464931	76.713					0.240812	0	0.00216409	60.628																							S
basicleucinezipper25	62	basicleucinezipper25	basicleucinezipper25	AT3G54620.1 | Symbols: ATBZIP25, BZO2H4, BZIP25 | basic leucine zipper 25 | chr3:20218085-20220341 REVERSE LENGTH=403	0.4261	0	0.000464931	76.713	65.1	76.713					0.4261	0	0.000464931	76.713					0.240812	0	0.00216409	60.628																							S
basicleucinezipper25	71	basicleucinezipper25	basicleucinezipper25	AT3G54620.1 | Symbols: ATBZIP25, BZO2H4, BZIP25 | basic leucine zipper 25 | chr3:20218085-20220341 REVERSE LENGTH=403	0.421485	4.64205	0.000115159	62.405	60.085	57.573													0.421485	4.64205	0.000577485	57.573									0.321789	0	0.000115159	62.405											S
basicleucinezipper25	77	basicleucinezipper25	basicleucinezipper25	AT3G54620.1 | Symbols: ATBZIP25, BZO2H4, BZIP25 | basic leucine zipper 25 | chr3:20218085-20220341 REVERSE LENGTH=403	0.306085	0	0.000149679	58.477	53.102	58.477	0.306085	0	0.000149679	58.477																																			S
basicleucinezipper25	79	basicleucinezipper25	basicleucinezipper25	AT3G54620.1 | Symbols: ATBZIP25, BZO2H4, BZIP25 | basic leucine zipper 25 | chr3:20218085-20220341 REVERSE LENGTH=403	0.306085	0	0.000149679	58.477	53.102	58.477	0.306085	0	0.000149679	58.477																																			S
basicleucinezipper25	45	basicleucinezipper25	basicleucinezipper25	AT3G54620.1 | Symbols: ATBZIP25, BZO2H4, BZIP25 | basic leucine zipper 25 | chr3:20218085-20220341 REVERSE LENGTH=403	0.999989	49.6884	1.51185e-05	173.07	165.5	173.07					0.999834	37.8043	0.000918331	132.62									0.999985	48.168	1.71154e-05	171.55	0.999989	49.6884	1.51185e-05	173.07														1	S
basicleucine-zipper52	115	basicleucine-zipper52	basicleucine-zipper52	AT1G06850.1 | Symbols: AtbZIP52, bZIP52 | basic leucine-zipper 52 | chr1:2105233-2106518 FORWARD LENGTH=337	0.529378	0.517043	0.00813139	51.621	46.817	51.621									0.529378	0.517043	0.00813139	51.621																										1	S
basicleucine-zipper52	117	basicleucine-zipper52	basicleucine-zipper52	AT1G06850.1 | Symbols: AtbZIP52, bZIP52 | basic leucine-zipper 52 | chr1:2105233-2106518 FORWARD LENGTH=337	0.975338	15.9713	4.15859e-08	119.37	112.2	110.6					0.966137	14.5531	4.15859e-08	119.37	0.975338	15.9713	2.06148e-07	110.6																					0.974626	15.8446	3.1338e-07	104.89		1	S
basicleucine-zipper52	31	basicleucine-zipper52	basicleucine-zipper52	AT1G06850.1 | Symbols: AtbZIP52, bZIP52 | basic leucine-zipper 52 | chr1:2105233-2106518 FORWARD LENGTH=337	0.333327	0	1.58447e-07	85	81.725	85	0.332575	0	0.00211774	55.783	0.333327	0	1.58447e-07	85	0.333113	0	6.53561e-05	69.782																											S
basicleucine-zipper52	32	basicleucine-zipper52	basicleucine-zipper52	AT1G06850.1 | Symbols: AtbZIP52, bZIP52 | basic leucine-zipper 52 | chr1:2105233-2106518 FORWARD LENGTH=337	0.672173	3.97384	6.70527e-21	143.72	136.61	143.72	0.332575	0	0.00211774	55.783	0.492665	1.55511	2.81433e-08	98.189	0.333113	0	6.53561e-05	69.782																					0.672173	3.97384	6.70527e-21	143.72		1	S
basicleucine-zipper52	33	basicleucine-zipper52	basicleucine-zipper52	AT1G06850.1 | Symbols: AtbZIP52, bZIP52 | basic leucine-zipper 52 | chr1:2105233-2106518 FORWARD LENGTH=337	0.333327	0	1.58447e-07	85	81.725	85	0.332575	0	0.00211774	55.783	0.333327	0	1.58447e-07	85	0.333113	0	6.53561e-05	69.782																											S
basicpentacysteine3	230	basicpentacysteine3	basicpentacysteine3	AT1G68120.1 | Symbols: BPC3, ATBPC3 | basic pentacysteine 3 | chr1:25526296-25527108 REVERSE LENGTH=270	1	65.2463	0.0358856	78.77	78.77	65.246	1	75.7382	0.0458185	75.738	1	77.2825	0.0407594	77.282					1	75.7382	0.0458185	75.738	1	75.7382	0.0458185	75.738	1	75.7382	0.0458185	75.738	1	78.7702	0.0358856	78.77					1	65.2463	0.0801901	65.246		1	S
basicregion/leucinezippertranscriptionfactor16	152	basicregion/leucinezippertranscriptionfactor16	basicregion/leucinezippertranscriptionfactor16	AT2G35530.1 | Symbols: bZIP16, AtbZIP16 | basic region/leucine zipper transcription factor 16 | chr2:14923280-14926025 REVERSE LENGTH=409	0.999835	37.8161	1.69787e-15	202.29	181.32	202.29	0.889914	9.07614	1.40571e-05	139.48	0.999022	30.0904	1.00779e-14	186.55	0.964972	14.401	4.09638e-15	197.79	0.991098	20.4664	1.00779e-14	186.55	0.527808	0.552916	0.0037861	79.863	0.997977	26.9303	3.07239e-10	173.72	0.99921	31.0207	0.000195779	115.37	0.990245	20.0652	0.0032369	84.892	0.999835	37.8161	1.69787e-15	202.29		1	S
basicregion/leucinezippertranscriptionfactor16	155	basicregion/leucinezippertranscriptionfactor16	basicregion/leucinezippertranscriptionfactor16	AT2G35530.1 | Symbols: bZIP16, AtbZIP16 | basic region/leucine zipper transcription factor 16 | chr2:14923280-14926025 REVERSE LENGTH=409	0.515583	0.2708	4.18137e-10	169.82	153.86	169.82																	0.515583	0.2708	4.18137e-10	169.82																		1	S
basicregion/leucinezippertranscriptionfactor16	149	basicregion/leucinezippertranscriptionfactor16	basicregion/leucinezippertranscriptionfactor16	AT2G35530.1 | Symbols: bZIP16, AtbZIP16 | basic region/leucine zipper transcription factor 16 | chr2:14923280-14926025 REVERSE LENGTH=409	0.754819	4.88562	0.000215272	104.45	86.187	104.45									0.651912	2.9202	0.00167378	92.264	0.727477	4.34067	0.000432585	88.781					0.754819	4.88562	0.000215272	104.45														1	S
basicregion/leucinezippertranscriptionfactor68	156	basicregion/leucinezippertranscriptionfactor68	basicregion/leucinezippertranscriptionfactor68	AT1G32150.1 | Symbols: bZIP68, AtbZIP68 | basic region/leucine zipper transcription factor 68 | chr1:11566022-11568317 FORWARD LENGTH=389	0.999991	50.6059	1.24329e-19	207.3	162.73	198.33	0.999699	35.2157	9.96431e-15	186.76	0.999699	35.2163	1.24329e-19	207.3	0.999907	40.3069	3.81404e-15	198.32	0.999988	49.0379	1.11221e-15	203.39	0.999048	30.2115	1.47018e-15	202.72	0.999821	37.4747	3.81404e-15	198.32	0.999991	50.6059	3.80872e-15	198.33	0.999987	48.9066	4.96758e-15	196.15	0.999699	35.2157	9.96431e-15	186.76		1	S
B-cellreceptor-associatedprotein31-like	210	B-cellreceptor-associatedprotein31-like	B-cellreceptor-associatedprotein31-like	AT1G11905.1 | Symbols: | B-cell receptor-associated protein 31-like | chr1:4014958-4016222 FORWARD LENGTH=221	0.528525	0.500149	0.000616918	111.07	93.956	111.07													0.528525	0.500149	0.000616918	111.07																						1	S
B-cellreceptor-associatedprotein31-like	213	B-cellreceptor-associatedprotein31-like	B-cellreceptor-associatedprotein31-like	AT1G11905.1 | Symbols: | B-cell receptor-associated protein 31-like | chr1:4014958-4016222 FORWARD LENGTH=221	0.997551	26.0987	1.91565e-10	169.02	158.92	156.11	0.994778	22.7992	3.2315e-07	153.03	0.997003	25.2203	5.1869e-07	146.67	0.964795	14.3783	5.69172e-06	139.71	0.997551	26.0987	2.28232e-07	156.11					0.900963	9.59087	8.49801e-05	131.86	0.997199	25.5152	4.15803e-07	150.01	0.599375	1.74964	3.72141e-05	121.95	0.992453	21.1895	1.91565e-10	169.02		1	S
BCL-2-associatedathanogene1	298	BCL-2-associatedathanogene1	BCL-2-associatedathanogene1	AT5G52060.1 | Symbols: ATBAG1, BAG1 | BCL-2-associated athanogene 1 | chr5:21152449-21153741 REVERSE LENGTH=342	1	69.5608	1.95456e-19	162.01	151.14	162.01					1	69.5608	1.95456e-19	162.01					0.999998	58.7674	2.17826e-07	96.387									0.999859	41.0822	3.9691e-07	92.865	0.997413	28.445	0.000113298	67.033						1	S
BCL-2-associatedathanogene7	152	BCL-2-associatedathanogene7	BCL-2-associatedathanogene7	AT5G62390.1 | Symbols: ATBAG7, BAG7 | BCL-2-associated athanogene 7 | chr5:25052377-25054170 REVERSE LENGTH=446	1	165.506	2.46682e-09	165.51	129.2	165.51									1	138.421	8.37541e-05	138.42																	1	96.8656	0.00508547	96.866	1	165.506	2.46682e-09	165.51		1	S
BCL-2-associatedathanogene7	424	BCL-2-associatedathanogene7	BCL-2-associatedathanogene7	AT5G62390.1 | Symbols: ATBAG7, BAG7 | BCL-2-associated athanogene 7 | chr5:25052377-25054170 REVERSE LENGTH=446	1	111.802	0.000202364	132.5	118.3	132.5	1	104.992	0.000363669	124.12	1	99.985	0.000362071	124.21	1	99.4123	0.000227964	131.17	1	91.401	0.00129503	115.92	1	94.3579	0.000325271	126.12	1	97.9401	0.000395713	122.46	1	111.802	0.000202364	132.5										1	S
BCL-2-associatedathanogene7	204	BCL-2-associatedathanogene7	BCL-2-associatedathanogene7	AT5G62390.1 | Symbols: ATBAG7, BAG7 | BCL-2-associated athanogene 7 | chr5:25052377-25054170 REVERSE LENGTH=446	1	64.9365	9.05375e-05	158.08	122.54	158.08					1	64.9365	9.05375e-05	158.08	0.744929	4.6547	0.0247394	71.159	0.998596	28.5202	0.000739943	120.96	0.991544	20.6915	0.00421447	96.756	0.983429	17.7346	0.00132765	85.958					0.992256	21.0764	0.00265948	101.3	0.999661	34.698	0.00166093	111.52		1	S
BCL-2-associatedathanogene7	97	BCL-2-associatedathanogene7	BCL-2-associatedathanogene7	AT5G62390.1 | Symbols: ATBAG7, BAG7 | BCL-2-associated athanogene 7 | chr5:25052377-25054170 REVERSE LENGTH=446	0.999215	31.0502	1.19724e-14	195.6	158.27	194.67	0.997282	25.6461	2.47071e-10	180.7	0.998516	28.2802	8.89735e-10	170.78	0.997102	25.3673	0.000102957	113.01	0.998916	29.6473	0.000138513	108.34	0.999215	31.0502	1.31047e-14	194.67	0.998721	28.9291	0.000108396	112.3	0.99776	26.5504	9.33931e-07	157.74	0.996969	25.1704	1.89111e-06	151.8	0.997102	25.3673	1.19724e-14	195.6		1	S
BCL-2-associatedathanogene7	101	BCL-2-associatedathanogene7	BCL-2-associatedathanogene7	AT5G62390.1 | Symbols: ATBAG7, BAG7 | BCL-2-associated athanogene 7 | chr5:25052377-25054170 REVERSE LENGTH=446	1	72.9261	5.13644e-10	176.58	135.18	102.73													0.69399	3.55617	5.13644e-10	176.58									1	72.9261	0.00281196	102.73										1	S
BCL-2-associatedathanogene7	272	BCL-2-associatedathanogene7	BCL-2-associatedathanogene7	AT5G62390.1 | Symbols: ATBAG7, BAG7 | BCL-2-associated athanogene 7 | chr5:25052377-25054170 REVERSE LENGTH=446	0.638015	2.4614	1.06044e-32	224.93	217.98	224.93	0.631376	2.33705	1.47648e-26	183.58	0.638015	2.4614	1.06044e-32	224.93					0.607214	1.89186	1.02078e-18	154.77	0.627669	2.26802	2.7619e-25	167.1	0.611504	1.97012	3.33941e-26	182.4	0.5	0	3.145e-05	77.641	0.5	0	0.0101853	47.018	0.55793	1.01088	8.21419e-07	82.849		1	S
BCL-2-associatedathanogene7	273	BCL-2-associatedathanogene7	BCL-2-associatedathanogene7	AT5G62390.1 | Symbols: ATBAG7, BAG7 | BCL-2-associated athanogene 7 | chr5:25052377-25054170 REVERSE LENGTH=446	0.819448	6.56918	3.33941e-26	182.4	168.79	141.48	0.819448	6.56918	3.19788e-14	141.48	0.5	0	1.09539e-25	177.6					0.710148	3.89172	4.39853e-19	159.76	0.5	0	7.73419e-21	163.46	0.762523	5.06631	3.33941e-26	182.4	0.5	0	3.145e-05	77.641	0.5	0	0.0101853	47.018	0.5	0	8.21419e-07	82.849		1	S
Beige/BEACHdomain;WDdomain,G-betarepeatprotein	668	Beige/BEACHdomain;WDdomain,G-betarepeatprotein	Beige/BEACHdomain;WDdomain,G-betarepeatprotein	AT1G03060.1 | Symbols: SPI | Beige/BEACH domain ;WD domain, G-beta repeat protein | chr1:712971-726891 REVERSE LENGTH=3601	0.739962	4.54172	0.0115391	94.692	50.71	94.692	0.739962	4.54172	0.0115391	94.692													0.739962	4.54172	0.0115391	94.692					0.739962	4.54172	0.0115391	94.692										1	S
Beige/BEACHdomain;WDdomain,G-betarepeatprotein	1527	Beige/BEACHdomain;WDdomain,G-betarepeatprotein	Beige/BEACHdomain;WDdomain,G-betarepeatprotein	AT1G03060.1 | Symbols: SPI | Beige/BEACH domain ;WD domain, G-beta repeat protein | chr1:712971-726891 REVERSE LENGTH=3601	0.341907	0	0.00030229	67.463	58.863	67.463									0.341907	0	0.00030229	67.463																											S
Beige/BEACHdomain;WDdomain,G-betarepeatprotein	1528	Beige/BEACHdomain;WDdomain,G-betarepeatprotein	Beige/BEACHdomain;WDdomain,G-betarepeatprotein	AT1G03060.1 | Symbols: SPI | Beige/BEACH domain ;WD domain, G-beta repeat protein | chr1:712971-726891 REVERSE LENGTH=3601	0.359624	0.362877	0.00506604	55.046	45.873	55.046																																	0.359624	0.362877	0.00506604	55.046			S
Beige/BEACHdomain;WDdomain,G-betarepeatprotein	1529	Beige/BEACHdomain;WDdomain,G-betarepeatprotein	Beige/BEACHdomain;WDdomain,G-betarepeatprotein	AT1G03060.1 | Symbols: SPI | Beige/BEACH domain ;WD domain, G-beta repeat protein | chr1:712971-726891 REVERSE LENGTH=3601	0.477033	0.38852	0.00030229	67.463	58.863	45.099	0.477033	0.38852	0.0317515	45.099					0.342281	0	0.00030229	67.463	0.464507	0.558069	0.00770767	52.96					0.388608	0.808175	0.0110845	50.294	0.473154	0.369015	0.0226163	41.188											S
Beige/BEACHdomain;WDdomain,G-betarepeatprotein	1532	Beige/BEACHdomain;WDdomain,G-betarepeatprotein	Beige/BEACHdomain;WDdomain,G-betarepeatprotein	AT1G03060.1 | Symbols: SPI | Beige/BEACH domain ;WD domain, G-beta repeat protein | chr1:712971-726891 REVERSE LENGTH=3601	0.997808	27.1828	3.87888e-05	87.72	73.611	67.463									0.997808	27.1828	0.00030229	67.463	0.960791	13.9458	0.000682608	64.845					0.984995	21.2005	3.87888e-05	87.72	0.758774	6.76998	0.0226163	41.188					0.963829	14.665	0.00506604	55.046		1;2	S
Beige/BEACHdomain;WDdomain,G-betarepeatprotein	1961	Beige/BEACHdomain;WDdomain,G-betarepeatprotein	Beige/BEACHdomain;WDdomain,G-betarepeatprotein	AT1G03060.1 | Symbols: SPI | Beige/BEACH domain ;WD domain, G-beta repeat protein | chr1:712971-726891 REVERSE LENGTH=3601	0.692792	1.37373	2.49063e-13	134.2	128.3	78.607	0.668658	1.21718	7.81825e-07	83.944					0.335934	0.0507516	9.47337e-07	80.117	0.640069	2.88644	4.84188e-07	90.166	0.361	0	6.09895e-07	87.439	0.564302	2.24851	6.09895e-07	87.439	0.692792	1.37373	9.27945e-06	78.607					0.414806	1.51576	2.49063e-13	134.2		1;2	S
Beige/BEACHdomain;WDdomain,G-betarepeatprotein	1963	Beige/BEACHdomain;WDdomain,G-betarepeatprotein	Beige/BEACHdomain;WDdomain,G-betarepeatprotein	AT1G03060.1 | Symbols: SPI | Beige/BEACH domain ;WD domain, G-beta repeat protein | chr1:712971-726891 REVERSE LENGTH=3601	0.743757	5.47959	3.36313e-09	101.3	94.533	101.3					0.743757	5.47959	3.36313e-09	101.3																	0.408251	0	0.0109373	46.145	0.456008	0	0.000107445	66.447	0.585845	1.0938	7.23549e-07	85.19		1;2	S
Beige/BEACHdomain;WDdomain,G-betarepeatprotein	1966	Beige/BEACHdomain;WDdomain,G-betarepeatprotein	Beige/BEACHdomain;WDdomain,G-betarepeatprotein	AT1G03060.1 | Symbols: SPI | Beige/BEACH domain ;WD domain, G-beta repeat protein | chr1:712971-726891 REVERSE LENGTH=3601	0.946928	10.0168	6.09895e-07	87.439	79.35	85.19	0.769856	2.80004	7.81825e-07	83.944													0.361	0	6.09895e-07	87.439					0.728706	1.91373	9.27945e-06	78.607	0.456008	0	0.000107445	66.447	0.946928	10.0168	7.23549e-07	85.19		2	S
Beige/BEACHdomain;WDdomain,G-betarepeatprotein	652	Beige/BEACHdomain;WDdomain,G-betarepeatprotein	Beige/BEACHdomain;WDdomain,G-betarepeatprotein	AT1G03060.1 | Symbols: SPI | Beige/BEACH domain ;WD domain, G-beta repeat protein | chr1:712971-726891 REVERSE LENGTH=3601	0.65546	2.8907	0.0450307	80.014	56.291	80.014					0.65546	2.8907	0.0450307	80.014									0.639494	2.69999	0.0684031	76.332																		1	S
Beige/BEACHdomain;WDdomain,G-betarepeatprotein	654	Beige/BEACHdomain;WDdomain,G-betarepeatprotein	Beige/BEACHdomain;WDdomain,G-betarepeatprotein	AT1G03060.1 | Symbols: SPI | Beige/BEACH domain ;WD domain, G-beta repeat protein | chr1:712971-726891 REVERSE LENGTH=3601	0.998681	28.8251	0.00118122	100.92	81.567	100.92	0.994019	22.3121	0.0125104	77.387	0.985477	19.2262	0.0257866	55.754					0.988935	19.8682	0.0488151	44.564									0.998681	28.8251	0.00118122	100.92	0.998562	28.4673	0.00397783	84.188						1	S
Beige/BEACHdomain;WDdomain,G-betarepeatprotein	2647	Beige/BEACHdomain;WDdomain,G-betarepeatprotein	Beige/BEACHdomain;WDdomain,G-betarepeatprotein	AT1G03060.1 | Symbols: SPI | Beige/BEACH domain ;WD domain, G-beta repeat protein | chr1:712971-726891 REVERSE LENGTH=3601	0.660563	0	0.00958917	44.596	39.629	44.596																					0.660563	0	0.00958917	44.596														2	S
Beige/BEACHdomain;WDdomain,G-betarepeatprotein	2651	Beige/BEACHdomain;WDdomain,G-betarepeatprotein	Beige/BEACHdomain;WDdomain,G-betarepeatprotein	AT1G03060.1 | Symbols: SPI | Beige/BEACH domain ;WD domain, G-beta repeat protein | chr1:712971-726891 REVERSE LENGTH=3601	0.660563	0	0.00958917	44.596	39.629	44.596																					0.660563	0	0.00958917	44.596														2	S
Beige/BEACHdomain;WDdomain,G-betarepeatprotein	2720	Beige/BEACHdomain;WDdomain,G-betarepeatprotein	Beige/BEACHdomain;WDdomain,G-betarepeatprotein	AT1G03060.1 | Symbols: SPI | Beige/BEACH domain ;WD domain, G-beta repeat protein | chr1:712971-726891 REVERSE LENGTH=3601	0.954485	18.7379	8.76536e-13	139.19	126.63	131.13	0.883875	11.0845	1.46148e-08	109.41	0.954485	18.7379	2.97414e-12	131.13	0.549553	1.64025	4.09621e-09	118.68	0.830027	9.07493	8.38151e-07	97.469	0.389105	1.07955	2.76434e-08	102.03	0.862953	7.73429	2.29137e-08	102.5	0.877184	8.40976	7.03466e-09	116.6					0.842049	10.2977	8.76536e-13	139.19		2	S
Beige/BEACHdomain;WDdomain,G-betarepeatprotein	2724	Beige/BEACHdomain;WDdomain,G-betarepeatprotein	Beige/BEACHdomain;WDdomain,G-betarepeatprotein	AT1G03060.1 | Symbols: SPI | Beige/BEACH domain ;WD domain, G-beta repeat protein | chr1:712971-726891 REVERSE LENGTH=3601	0.941708	12.0847	8.76536e-13	139.19	126.63	118.68	0.515049	0	1.46148e-08	109.41	0.811882	6.30879	2.97414e-12	131.13	0.941708	12.0847	4.09621e-09	118.68	0.498788	0	8.38151e-07	97.469	0.835542	7.22474	2.76434e-08	102.03	0.52149	0	2.29137e-08	102.5	0.707794	3.30962	7.03466e-09	116.6	0.720307	5.10346	0.000174182	67.951	0.750488	4.73192	8.76536e-13	139.19		2	S
Beige/BEACHdomain;WDdomain,G-betarepeatprotein	475	Beige/BEACHdomain;WDdomain,G-betarepeatprotein	Beige/BEACHdomain;WDdomain,G-betarepeatprotein	AT1G03060.1 | Symbols: SPI | Beige/BEACH domain ;WD domain, G-beta repeat protein | chr1:712971-726891 REVERSE LENGTH=3601	0.824889	9.85426	2.46587e-07	119.96	102.37	114.29	0.735266	7.85655	0.000197453	85.362	0.824889	9.85426	1.10976e-06	114.29					0.770021	8.2623	2.46587e-07	119.96					0.786407	8.9872	0.000183521	86.455	0.716115	7.211	0.0147694	69.081					0.537362	2.9475	0.00121124	73.279		1	S
BEL1-likehomeodomain1	515	BEL1-likehomeodomain1	BEL1-likehomeodomain1	AT2G35940.1 | Symbols: BLH1, EDA29 | BEL1-like homeodomain 1 | chr2:15089171-15091699 REVERSE LENGTH=680	0.996259	24.2555	2.27155e-08	95.205	87.073	93.437					0.969948	15.0887	2.27155e-08	95.205	0.996259	24.2555	3.01609e-08	93.437																										1	S
BEL1-likehomeodomain1	478	BEL1-likehomeodomain1	BEL1-likehomeodomain1	AT2G35940.1 | Symbols: BLH1, EDA29 | BEL1-like homeodomain 1 | chr2:15089171-15091699 REVERSE LENGTH=680	0.99644	24.4698	1.01714e-44	271.43	216.39	271.43	0.99644	24.4698	1.01714e-44	271.43	0.991356	20.5953	2.07256e-20	213													0.996188	24.1718	8.49582e-27	233.97					0.954939	14.4893	0.000162475	108.58	0.979455	16.7829	3.19593e-16	203.2		1	S
BEL1-likehomeodomain10	115	BEL1-likehomeodomain10	BEL1-likehomeodomain10	AT1G19700.1 | Symbols: BEL10, BLH10 | BEL1-like homeodomain 10 | chr1:6809958-6811854 REVERSE LENGTH=538	0.98567	18.3751	0.000181287	106.54	90.971	103.11	0.974701	15.8577	0.000280791	100.22	0.98567	18.3751	0.000213016	103.11	0.76653	5.16298	0.000181287	106.54													0.668436	3.04493	0.000680869	96.866										1	S
BEL1-likehomeodomain10	316	BEL1-likehomeodomain10	BEL1-likehomeodomain10	AT1G19700.1 | Symbols: BEL10, BLH10 | BEL1-like homeodomain 10 | chr1:6809958-6811854 REVERSE LENGTH=538	1	222.726	2.42411e-20	222.73	213.29	222.73																					1	222.726	2.42411e-20	222.73														1	S
BEL1-likehomeodomain10	206	BEL1-likehomeodomain10	BEL1-likehomeodomain10	AT1G19700.1 | Symbols: BEL10, BLH10 | BEL1-like homeodomain 10 | chr1:6809958-6811854 REVERSE LENGTH=538	0.773403	5.33152	0.00677182	90.149	83.021	90.149																									0.773403	5.33152	0.00677182	90.149										1	S
BEL1-likehomeodomain3	313	BEL1-likehomeodomain3	BEL1-likehomeodomain3	AT1G75410.1 | Symbols: BLH3 | BEL1-like homeodomain 3 | chr1:28300095-28301890 REVERSE LENGTH=524	0.975804	16.0562	1.16371e-06	145.94	122.22	128.18					0.927041	11.0402	1.28572e-05	136.1	0.5	0	5.61185e-05	96.379	0.975804	16.0562	6.65845e-05	128.18					0.928401	11.1283	1.16371e-06	145.94	0.708206	3.85084	0.000220448	115.68					0.890332	9.09472	8.46443e-05	124.2		1	S
BES1-interactingMyc-likeprotein2	295	BES1-interactingMyc-likeprotein2	BES1-interactingMyc-likeprotein2	AT1G69010.1 | Symbols: BIM2 | BES1-interacting Myc-like protein 2 | chr1:25941804-25943599 FORWARD LENGTH=311	0.962235	13.9866	2.17412e-18	152.23	148.06	114.84					0.931945	10.9985	2.17412e-18	152.23	0.63217	0	3.25053e-09	104.95	0.856079	7.40218	9.02154e-07	87.648	0.908295	9.46223	2.92473e-09	110.89	0.944541	12.0484	4.0139e-13	134.4									0.962235	13.9866	1.84282e-09	114.84		1;2	S
BES1-interactingMyc-likeprotein2	296	BES1-interactingMyc-likeprotein2	BES1-interactingMyc-likeprotein2	AT1G69010.1 | Symbols: BIM2 | BES1-interacting Myc-like protein 2 | chr1:25941804-25943599 FORWARD LENGTH=311	0.997835	27.0734	2.17412e-18	152.23	148.06	84.508	0.997835	27.0734	0.000855422	84.508	0.91512	10.0235	2.17412e-18	152.23	0.63217	0	3.25053e-09	104.95	0.833208	6.64628	9.02154e-07	87.648	0.888807	8.61157	2.92473e-09	110.89	0.991011	20.923	4.0139e-13	134.4									0.953925	13.0906	1.84282e-09	114.84		1;2	S
BESTArabidopsisthalianaproteinmatchis:COP1-interactingprotein-related(TAIR:AT1G72410.1);Has9949Blasthitsto7480proteinsin576species:Archae-12;Bacteria-1007;Metazoa-3636;Fungi-982;Plants-444;Viruses-50;OtherEukaryotes-3818(source:NCBIBLink).	619	BESTArabidopsisthalianaproteinmatchis:COP1-interactingprotein-related(TAIR:AT1G72410.1);Has9949Blasthitsto7480proteinsin576species:Archae-12;Bacteria-1007;Metazoa-3636;Fungi-982;Plants-444;Viruses-50;OtherEukaryotes-3818(source:NCBIBLink).	BESTArabidopsisthalianaproteinmatchis:COP1-interactingprotein-related(TAIR:AT1G72410.1);Has9949Blasthitsto7480proteinsin576species:Archae-12;Bacteria-1007;Metazoa-3636;Fungi-982;Plants-444;Viruses-50;OtherEukaryotes-3818(source:NCBIBLink).	AT1G17360.1 | Symbols: | BEST Arabidopsis thaliana protein match is: COP1-interacting protein-related (TAIR:AT1G72410.1); Has 9949 Blast hits to 7480 proteins in 576 species: Archae - 12; Bacteria - 1007; Metazoa - 3636; Fungi - 982; Plants - 444; Viruses	0.999999	61.1031	0.00743832	159.11	131.81	159.11	0.999819	37.4285	0.0118867	121.8	0.999999	61.1031	0.00743832	159.11	0.999933	41.746	0.0234175	106.4	0.999909	40.4006	0.0196843	111.31	0.999384	32.1019	0.0269018	101.82	0.999991	50.4427	0.0243563	105.17	0.998133	27.281	0.0120937	127.37	0.996169	24.1507	0.0615016	85.733	0.999946	42.6698	0.0120537	126.29		1	S
BESTArabidopsisthalianaproteinmatchis:COP1-interactingprotein-related(TAIR:AT1G72410.1);Has9949Blasthitsto7480proteinsin576species:Archae-12;Bacteria-1007;Metazoa-3636;Fungi-982;Plants-444;Viruses-50;OtherEukaryotes-3818(source:NCBIBLink).	638	BESTArabidopsisthalianaproteinmatchis:COP1-interactingprotein-related(TAIR:AT1G72410.1);Has9949Blasthitsto7480proteinsin576species:Archae-12;Bacteria-1007;Metazoa-3636;Fungi-982;Plants-444;Viruses-50;OtherEukaryotes-3818(source:NCBIBLink).	BESTArabidopsisthalianaproteinmatchis:COP1-interactingprotein-related(TAIR:AT1G72410.1);Has9949Blasthitsto7480proteinsin576species:Archae-12;Bacteria-1007;Metazoa-3636;Fungi-982;Plants-444;Viruses-50;OtherEukaryotes-3818(source:NCBIBLink).	AT1G17360.1 | Symbols: | BEST Arabidopsis thaliana protein match is: COP1-interacting protein-related (TAIR:AT1G72410.1); Has 9949 Blast hits to 7480 proteins in 576 species: Archae - 12; Bacteria - 1007; Metazoa - 3636; Fungi - 982; Plants - 444; Viruses	0.986801	20.2163	0.0320022	44.312	34.654	44.312	0.986801	20.2163	0.0320022	44.312									0.963105	15.061	0.0390199	40.642																							S
BESTArabidopsisthalianaproteinmatchis:COP1-interactingprotein-related(TAIR:AT1G72410.1);Has9949Blasthitsto7480proteinsin576species:Archae-12;Bacteria-1007;Metazoa-3636;Fungi-982;Plants-444;Viruses-50;OtherEukaryotes-3818(source:NCBIBLink).	705	BESTArabidopsisthalianaproteinmatchis:COP1-interactingprotein-related(TAIR:AT1G72410.1);Has9949Blasthitsto7480proteinsin576species:Archae-12;Bacteria-1007;Metazoa-3636;Fungi-982;Plants-444;Viruses-50;OtherEukaryotes-3818(source:NCBIBLink).	BESTArabidopsisthalianaproteinmatchis:COP1-interactingprotein-related(TAIR:AT1G72410.1);Has9949Blasthitsto7480proteinsin576species:Archae-12;Bacteria-1007;Metazoa-3636;Fungi-982;Plants-444;Viruses-50;OtherEukaryotes-3818(source:NCBIBLink).	AT1G17360.1 | Symbols: | BEST Arabidopsis thaliana protein match is: COP1-interacting protein-related (TAIR:AT1G72410.1); Has 9949 Blast hits to 7480 proteins in 576 species: Archae - 12; Bacteria - 1007; Metazoa - 3636; Fungi - 982; Plants - 444; Viruses	0.505301	0.0920989	0.000789454	120.45	16.574	120.45																									0.505301	0.0920989	0.000789454	120.45										1	S
BESTArabidopsisthalianaproteinmatchis:COP1-interactingprotein-related(TAIR:AT1G72410.1);Has9949Blasthitsto7480proteinsin576species:Archae-12;Bacteria-1007;Metazoa-3636;Fungi-982;Plants-444;Viruses-50;OtherEukaryotes-3818(source:NCBIBLink).	706	BESTArabidopsisthalianaproteinmatchis:COP1-interactingprotein-related(TAIR:AT1G72410.1);Has9949Blasthitsto7480proteinsin576species:Archae-12;Bacteria-1007;Metazoa-3636;Fungi-982;Plants-444;Viruses-50;OtherEukaryotes-3818(source:NCBIBLink).	BESTArabidopsisthalianaproteinmatchis:COP1-interactingprotein-related(TAIR:AT1G72410.1);Has9949Blasthitsto7480proteinsin576species:Archae-12;Bacteria-1007;Metazoa-3636;Fungi-982;Plants-444;Viruses-50;OtherEukaryotes-3818(source:NCBIBLink).	AT1G17360.1 | Symbols: | BEST Arabidopsis thaliana protein match is: COP1-interacting protein-related (TAIR:AT1G72410.1); Has 9949 Blast hits to 7480 proteins in 576 species: Archae - 12; Bacteria - 1007; Metazoa - 3636; Fungi - 982; Plants - 444; Viruses	0.871556	8.31595	0.00216121	106.4	12.844	97.633	0.657709	2.83848	0.0082709	86.276	0.814532	6.42641	0.00216121	106.4	0.521084	0.366536	0.00450352	96.009	0.871556	8.31595	0.00387477	97.633																						1	S
BESTArabidopsisthalianaproteinmatchis:COP1-interactingprotein-related(TAIR:AT1G72410.1);Has9949Blasthitsto7480proteinsin576species:Archae-12;Bacteria-1007;Metazoa-3636;Fungi-982;Plants-444;Viruses-50;OtherEukaryotes-3818(source:NCBIBLink).	722	BESTArabidopsisthalianaproteinmatchis:COP1-interactingprotein-related(TAIR:AT1G72410.1);Has9949Blasthitsto7480proteinsin576species:Archae-12;Bacteria-1007;Metazoa-3636;Fungi-982;Plants-444;Viruses-50;OtherEukaryotes-3818(source:NCBIBLink).	BESTArabidopsisthalianaproteinmatchis:COP1-interactingprotein-related(TAIR:AT1G72410.1);Has9949Blasthitsto7480proteinsin576species:Archae-12;Bacteria-1007;Metazoa-3636;Fungi-982;Plants-444;Viruses-50;OtherEukaryotes-3818(source:NCBIBLink).	AT1G17360.1 | Symbols: | BEST Arabidopsis thaliana protein match is: COP1-interacting protein-related (TAIR:AT1G72410.1); Has 9949 Blast hits to 7480 proteins in 576 species: Archae - 12; Bacteria - 1007; Metazoa - 3636; Fungi - 982; Plants - 444; Viruses	0.987719	19.0539	0.0244703	64.734	39.735	64.734	0.987719	19.0539	0.0244703	64.734	0.866029	8.10523	0.0445364	52.716													0.818348	6.53697	0.0683935	41.429														1	S
BESTArabidopsisthalianaproteinmatchis:COP1-interactingprotein-related(TAIR:AT1G72410.1);Has9949Blasthitsto7480proteinsin576species:Archae-12;Bacteria-1007;Metazoa-3636;Fungi-982;Plants-444;Viruses-50;OtherEukaryotes-3818(source:NCBIBLink).	606	BESTArabidopsisthalianaproteinmatchis:COP1-interactingprotein-related(TAIR:AT1G72410.1);Has9949Blasthitsto7480proteinsin576species:Archae-12;Bacteria-1007;Metazoa-3636;Fungi-982;Plants-444;Viruses-50;OtherEukaryotes-3818(source:NCBIBLink).	BESTArabidopsisthalianaproteinmatchis:COP1-interactingprotein-related(TAIR:AT1G72410.1);Has9949Blasthitsto7480proteinsin576species:Archae-12;Bacteria-1007;Metazoa-3636;Fungi-982;Plants-444;Viruses-50;OtherEukaryotes-3818(source:NCBIBLink).	AT1G17360.1 | Symbols: | BEST Arabidopsis thaliana protein match is: COP1-interacting protein-related (TAIR:AT1G72410.1); Has 9949 Blast hits to 7480 proteins in 576 species: Archae - 12; Bacteria - 1007; Metazoa - 3636; Fungi - 982; Plants - 444; Viruses	0.998342	27.8054	1.25512e-07	143.22	117.98	143.22					0.997366	25.7927	1.25512e-07	138.63					0.93032	11.3212	0.0458872	81.642	0.927047	11.0578	0.00302711	122.39	0.996602	24.6762	0.00144944	140.09	0.998342	27.8054	0.00119476	143.22					0.997955	26.8925	0.00207693	133.05		1	S
BESTArabidopsisthalianaproteinmatchis:COP1-interactingprotein-related(TAIR:AT1G72410.1);Has9949Blasthitsto7480proteinsin576species:Archae-12;Bacteria-1007;Metazoa-3636;Fungi-982;Plants-444;Viruses-50;OtherEukaryotes-3818(source:NCBIBLink).	1044	BESTArabidopsisthalianaproteinmatchis:COP1-interactingprotein-related(TAIR:AT1G72410.1);Has9949Blasthitsto7480proteinsin576species:Archae-12;Bacteria-1007;Metazoa-3636;Fungi-982;Plants-444;Viruses-50;OtherEukaryotes-3818(source:NCBIBLink).	BESTArabidopsisthalianaproteinmatchis:COP1-interactingprotein-related(TAIR:AT1G72410.1);Has9949Blasthitsto7480proteinsin576species:Archae-12;Bacteria-1007;Metazoa-3636;Fungi-982;Plants-444;Viruses-50;OtherEukaryotes-3818(source:NCBIBLink).	AT1G17360.1 | Symbols: | BEST Arabidopsis thaliana protein match is: COP1-interacting protein-related (TAIR:AT1G72410.1); Has 9949 Blast hits to 7480 proteins in 576 species: Archae - 12; Bacteria - 1007; Metazoa - 3636; Fungi - 982; Plants - 444; Viruses	0.999999	61.4746	2.2209e-05	167.67	110.76	167.67	0.999897	39.9824	0.009229	72.2									0.999882	39.2714	0.000246036	103.01					0.999999	61.4746	2.2209e-05	167.67	0.999999	58.9148	0.000125412	155.06										1	S
BESTArabidopsisthalianaproteinmatchis:COP1-interactingprotein-related(TAIR:AT1G72410.1);Has9949Blasthitsto7480proteinsin576species:Archae-12;Bacteria-1007;Metazoa-3636;Fungi-982;Plants-444;Viruses-50;OtherEukaryotes-3818(source:NCBIBLink).	456	BESTArabidopsisthalianaproteinmatchis:COP1-interactingprotein-related(TAIR:AT1G72410.1);Has9949Blasthitsto7480proteinsin576species:Archae-12;Bacteria-1007;Metazoa-3636;Fungi-982;Plants-444;Viruses-50;OtherEukaryotes-3818(source:NCBIBLink).	BESTArabidopsisthalianaproteinmatchis:COP1-interactingprotein-related(TAIR:AT1G72410.1);Has9949Blasthitsto7480proteinsin576species:Archae-12;Bacteria-1007;Metazoa-3636;Fungi-982;Plants-444;Viruses-50;OtherEukaryotes-3818(source:NCBIBLink).	AT1G17360.1 | Symbols: | BEST Arabidopsis thaliana protein match is: COP1-interacting protein-related (TAIR:AT1G72410.1); Has 9949 Blast hits to 7480 proteins in 576 species: Archae - 12; Bacteria - 1007; Metazoa - 3636; Fungi - 982; Plants - 444; Viruses	1	163.232	9.79509e-12	163.23	151.37	163.23									1	163.232	9.79509e-12	163.23																										1	S
BESTArabidopsisthalianaproteinmatchis:copperionbinding(TAIR:AT4G32610.1);Has43784Blasthitsto26928proteinsin1799species:Archae-86;Bacteria-6347;Metazoa-15971;Fungi-5398;Plants-1931;Viruses-259;OtherEukaryotes-13792(source:NCBIBLink).	159	BESTArabidopsisthalianaproteinmatchis:copperionbinding(TAIR:AT4G32610.1);Has43784Blasthitsto26928proteinsin1799species:Archae-86;Bacteria-6347;Metazoa-15971;Fungi-5398;Plants-1931;Viruses-259;OtherEukaryotes-13792(source:NCBIBLink).	BESTArabidopsisthalianaproteinmatchis:copperionbinding(TAIR:AT4G32610.1);Has43784Blasthitsto26928proteinsin1799species:Archae-86;Bacteria-6347;Metazoa-15971;Fungi-5398;Plants-1931;Viruses-259;OtherEukaryotes-13792(source:NCBIBLink).	AT2G25670.1 | Symbols: | BEST Arabidopsis thaliana protein match is: copper ion binding (TAIR:AT4G32610.1); Has 43784 Blast hits to 26928 proteins in 1799 species: Archae - 86; Bacteria - 6347; Metazoa - 15971; Fungi - 5398; Plants - 1931; Viruses - 259;	1	125.656	8.66891e-05	154.04	90.809	125.66	1	132.22	0.00552065	132.22	1	128.579	0.00582001	128.58					1	126.485	0.00599213	126.49	1	122.443	0.00632448	122.44	1	112.041	0.0111107	112.04	1	154.037	0.00277057	154.04	1	121.93	8.66891e-05	121.93	1	125.656	0.00606027	125.66		1	S
BESTArabidopsisthalianaproteinmatchis:copperionbinding(TAIR:AT4G32610.1);Has43784Blasthitsto26928proteinsin1799species:Archae-86;Bacteria-6347;Metazoa-15971;Fungi-5398;Plants-1931;Viruses-259;OtherEukaryotes-13792(source:NCBIBLink).	253	BESTArabidopsisthalianaproteinmatchis:copperionbinding(TAIR:AT4G32610.1);Has43784Blasthitsto26928proteinsin1799species:Archae-86;Bacteria-6347;Metazoa-15971;Fungi-5398;Plants-1931;Viruses-259;OtherEukaryotes-13792(source:NCBIBLink).	BESTArabidopsisthalianaproteinmatchis:copperionbinding(TAIR:AT4G32610.1);Has43784Blasthitsto26928proteinsin1799species:Archae-86;Bacteria-6347;Metazoa-15971;Fungi-5398;Plants-1931;Viruses-259;OtherEukaryotes-13792(source:NCBIBLink).	AT2G25670.1 | Symbols: | BEST Arabidopsis thaliana protein match is: copper ion binding (TAIR:AT4G32610.1); Has 43784 Blast hits to 26928 proteins in 1799 species: Archae - 86; Bacteria - 6347; Metazoa - 15971; Fungi - 5398; Plants - 1931; Viruses - 259;	0.976651	16.2218	1.8226e-14	120.18	107.08	120.18									0.946203	13.0141	3.52313e-06	73.107					0.976651	16.2218	1.8226e-14	120.18													0.828852	6.93523	6.66807e-06	67.283		1	S
BESTArabidopsisthalianaproteinmatchis:copperionbinding(TAIR:AT4G32610.1);Has43784Blasthitsto26928proteinsin1799species:Archae-86;Bacteria-6347;Metazoa-15971;Fungi-5398;Plants-1931;Viruses-259;OtherEukaryotes-13792(source:NCBIBLink).	273	BESTArabidopsisthalianaproteinmatchis:copperionbinding(TAIR:AT4G32610.1);Has43784Blasthitsto26928proteinsin1799species:Archae-86;Bacteria-6347;Metazoa-15971;Fungi-5398;Plants-1931;Viruses-259;OtherEukaryotes-13792(source:NCBIBLink).	BESTArabidopsisthalianaproteinmatchis:copperionbinding(TAIR:AT4G32610.1);Has43784Blasthitsto26928proteinsin1799species:Archae-86;Bacteria-6347;Metazoa-15971;Fungi-5398;Plants-1931;Viruses-259;OtherEukaryotes-13792(source:NCBIBLink).	AT2G25670.1 | Symbols: | BEST Arabidopsis thaliana protein match is: copper ion binding (TAIR:AT4G32610.1); Has 43784 Blast hits to 26928 proteins in 1799 species: Archae - 86; Bacteria - 6347; Metazoa - 15971; Fungi - 5398; Plants - 1931; Viruses - 259;	1	128.579	0.0224549	142.92	93.365	128.58					1	142.919	0.0232009	142.92					1	108.262	0.0406998	108.26	1	96.665	0.067958	96.665					1	128.579	0.0224549	128.58										1	S
BESTArabidopsisthalianaproteinmatchis:CW-typeZincFinger(TAIR:AT3G62900.1);Has5847Blasthitsto4410proteinsin438species:Archae-17;Bacteria-452;Metazoa-2463;Fungi-354;Plants-306;Viruses-11;OtherEukaryotes-2244(source:NCBIBLink).;BESTArabidopsisthalianaproteinmatchis:CW-typeZincFinger(TAIR:AT3G62900.1);Has35333Blasthitsto34131proteinsin2444species:Archae-798;Bacteria-22429;Metazoa-974;Fungi-991;Plants…	61;61;101	BESTArabidopsisthalianaproteinmatchis:CW-typeZincFinger(TAIR:AT3G62900.1);Has5847Blasthitsto4410proteinsin438species:Archae-17;Bacteria-452;Metazoa-2463;Fungi-354;Plants-306;Viruses-11;OtherEukaryotes-2244(source:NCBIBLink).	BESTArabidopsisthalianaproteinmatchis:CW-typeZincFinger(TAIR:AT3G62900.1);Has5847Blasthitsto4410proteinsin438species:Archae-17;Bacteria-452;Metazoa-2463;Fungi-354;Plants-306;Viruses-11;OtherEukaryotes-2244(source:NCBIBLink).	AT1G02990.1 | Symbols: | BEST Arabidopsis thaliana protein match is: CW-type Zinc Finger (TAIR:AT3G62900.1); Has 5847 Blast hits to 4410 proteins in 438 species: Archae - 17; Bacteria - 452; Metazoa - 2463; Fungi - 354; Plants - 306; Viruses - 11; Other E	0.5	0	0.0140042	86.898	71.283	86.898																													0.5	0	0.0140042	86.898						1	S
FUNCTIONSIN:molecular_functionunknown;INVOLVEDIN:biological_processunknown;LOCATEDIN:cellular_componentunknown;BESTArabidopsisthalianaproteinmatchis:embryodefective2170(TAIR:AT1G21390.1);Has61Blasthitsto61proteinsin18species:Archae-0;Bacteria-8;Metazoa-8;Fungi-2;Plants-40;Viruses-3;OtherEukaryotes-0(source:NCBIBLink).;BESTArabidopsisthalianaproteinmatchis:embryodefective2170(TAIR:AT1G21390.1);Has…	10;10	FUNCTIONSIN:molecular_functionunknown;INVOLVEDIN:biological_processunknown;LOCATEDIN:cellular_componentunknown;BESTArabidopsisthalianaproteinmatchis:embryodefective2170(TAIR:AT1G21390.1);Has61Blasthitsto61proteinsin18species:Archae-0;Bacteria-8;Metazoa-8;Fungi-2;Plants-40;Viruses-3;OtherEukaryotes-0(source:NCBIBLink).	FUNCTIONSIN:molecular_functionunknown;INVOLVEDIN:biological_processunknown;LOCATEDIN:cellular_componentunknown;BESTArabidopsisthalianaproteinmatchis:embryodefective2170(TAIR:AT1G21390.1);Has61Blasthitsto61proteinsin18species:Archae-0;Bacteria-8;Metazoa-8;Fungi-2;Plants-40;Viruses-3;OtherEukaryotes-0(source:NCBIBLink).	AT1G76980.2 | Symbols: | FUNCTIONS IN: molecular_function unknown; INVOLVED IN: biological_process unknown; LOCATED IN: cellular_component unknown; BEST Arabidopsis thaliana protein match is: embryo defective 2170 (TAIR:AT1G21390.1); Has 61 Blast hits to	1	73.7901	2.17001e-06	167.12	150.91	164.48	0.999832	37.7553	0.000882939	108.7	0.999983	47.7435	1.51348e-05	152.54	0.999761	36.2229	0.000104043	125.54	0.999977	46.3447	2.17001e-06	167.12	0.997591	26.1713	0.000680133	112.13	1	73.7901	2.49794e-06	164.48	0.99978	36.5836	0.0013562	100.69	0.999822	37.4865	0.000591521	113.63	0.999984	47.9569	7.54272e-05	131.82		1	S
FUNCTIONSIN:molecular_functionunknown;INVOLVEDIN:biological_processunknown;LOCATEDIN:cellular_componentunknown;BESTArabidopsisthalianaproteinmatchis:embryodefective2170(TAIR:AT1G21390.1);Has61Blasthitsto61proteinsin18species:Archae-0;Bacteria-8;Metazoa-8;Fungi-2;Plants-40;Viruses-3;OtherEukaryotes-0(source:NCBIBLink).;BESTArabidopsisthalianaproteinmatchis:embryodefective2170(TAIR:AT1G21390.1);Has…	31;31	FUNCTIONSIN:molecular_functionunknown;INVOLVEDIN:biological_processunknown;LOCATEDIN:cellular_componentunknown;BESTArabidopsisthalianaproteinmatchis:embryodefective2170(TAIR:AT1G21390.1);Has61Blasthitsto61proteinsin18species:Archae-0;Bacteria-8;Metazoa-8;Fungi-2;Plants-40;Viruses-3;OtherEukaryotes-0(source:NCBIBLink).	FUNCTIONSIN:molecular_functionunknown;INVOLVEDIN:biological_processunknown;LOCATEDIN:cellular_componentunknown;BESTArabidopsisthalianaproteinmatchis:embryodefective2170(TAIR:AT1G21390.1);Has61Blasthitsto61proteinsin18species:Archae-0;Bacteria-8;Metazoa-8;Fungi-2;Plants-40;Viruses-3;OtherEukaryotes-0(source:NCBIBLink).	AT1G76980.2 | Symbols: | FUNCTIONS IN: molecular_function unknown; INVOLVED IN: biological_process unknown; LOCATED IN: cellular_component unknown; BEST Arabidopsis thaliana protein match is: embryo defective 2170 (TAIR:AT1G21390.1); Has 61 Blast hits to	0.969269	18.3256	0.0145461	52.026	42.238	40.962	0.967705	17.7494	0.0145461	52.026																	0.969269	18.3256	0.0355594	40.962														1	S
BESTArabidopsisthalianaproteinmatchis:eukaryoticinitiationfactor4A-III(TAIR:AT3G19760.1);Has30201Blasthitsto17322proteinsin780species:Archae-12;Bacteria-1396;Metazoa-17338;Fungi-3422;Plants-5037;Viruses-0;OtherEukaryotes-2996(source:NCBIBLink).;FUNCTIONSIN:molecular_functionunknown;INVOLVEDIN:biological_processunknown;LOCATEDIN:cellular_componentunknown;EXPRESSEDIN:22plantstructures;EXPRESSEDDURI…	15;15	BESTArabidopsisthalianaproteinmatchis:eukaryoticinitiationfactor4A-III(TAIR:AT3G19760.1);Has30201Blasthitsto17322proteinsin780species:Archae-12;Bacteria-1396;Metazoa-17338;Fungi-3422;Plants-5037;Viruses-0;OtherEukaryotes-2996(source:NCBIBLink).	BESTArabidopsisthalianaproteinmatchis:eukaryoticinitiationfactor4A-III(TAIR:AT3G19760.1);Has30201Blasthitsto17322proteinsin780species:Archae-12;Bacteria-1396;Metazoa-17338;Fungi-3422;Plants-5037;Viruses-0;OtherEukaryotes-2996(source:NCBIBLink).	AT4G37020.1 | Symbols: | BEST Arabidopsis thaliana protein match is: eukaryotic initiation factor 4A-III (TAIR:AT3G19760.1); Has 30201 Blast hits to 17322 proteins in 780 species: Archae - 12; Bacteria - 1396; Metazoa - 17338; Fungi - 3422; Plants - 5037;	0.589161	1.87387	6.8e-07	117.37	100.76	117.37																					0.589161	1.87387	6.8e-07	117.37														1	S
BESTArabidopsisthalianaproteinmatchis:glycine-richprotein(TAIR:AT4G32920.3);Has8203Blasthitsto3102proteinsin389species:Archae-3;Bacteria-5624;Metazoa-852;Fungi-139;Plants-704;Viruses-77;OtherEukaryotes-804(source:NCBIBLink).	1255	BESTArabidopsisthalianaproteinmatchis:glycine-richprotein(TAIR:AT4G32920.3);Has8203Blasthitsto3102proteinsin389species:Archae-3;Bacteria-5624;Metazoa-852;Fungi-139;Plants-704;Viruses-77;OtherEukaryotes-804(source:NCBIBLink).	BESTArabidopsisthalianaproteinmatchis:glycine-richprotein(TAIR:AT4G32920.3);Has8203Blasthitsto3102proteinsin389species:Archae-3;Bacteria-5624;Metazoa-852;Fungi-139;Plants-704;Viruses-77;OtherEukaryotes-804(source:NCBIBLink).	AT5G11700.2 | Symbols: | BEST Arabidopsis thaliana protein match is: glycine-rich protein (TAIR:AT4G32920.3); Has 8203 Blast hits to 3102 proteins in 389 species: Archae - 3; Bacteria - 5624; Metazoa - 852; Fungi - 139; Plants - 704; Viruses - 77; Other E	1	86.1802	0.0175519	86.18	75.307	86.18	1	68.4848	0.0482413	68.485	1	76.9272	0.0284856	76.927	1	70.3986	0.043763	70.399	1	72.2748	0.0393726	72.275	1	72.2748	0.0393726	72.275	1	59.0129	0.0704062	59.013	1	60.3425	0.067295	60.342					1	86.1802	0.0175519	86.18		1	S
BESTArabidopsisthalianaproteinmatchis:hapless8(TAIR:AT5G56250.1);Has35333Blasthitsto34131proteinsin2444species:Archae-798;Bacteria-22429;Metazoa-974;Fungi-991;Plants-531;Viruses-0;OtherEukaryotes-9610(source:NCBIBLink).;INVOLVEDIN:biological_processunknown;EXPRESSEDIN:22plantstructures;EXPRESSEDDURING:13growthstages;BESTArabidopsisthalianaproteinmatchis:hapless8(TAIR:AT5G56250.1).	522;523	BESTArabidopsisthalianaproteinmatchis:hapless8(TAIR:AT5G56250.1);Has35333Blasthitsto34131proteinsin2444species:Archae-798;Bacteria-22429;Metazoa-974;Fungi-991;Plants-531;Viruses-0;OtherEukaryotes-9610(source:NCBIBLink).	BESTArabidopsisthalianaproteinmatchis:hapless8(TAIR:AT5G56250.1);Has35333Blasthitsto34131proteinsin2444species:Archae-798;Bacteria-22429;Metazoa-974;Fungi-991;Plants-531;Viruses-0;OtherEukaryotes-9610(source:NCBIBLink).	AT5G56240.1 | Symbols: | BEST Arabidopsis thaliana protein match is: hapless 8 (TAIR:AT5G56250.1); Has 35333 Blast hits to 34131 proteins in 2444 species: Archae - 798; Bacteria - 22429; Metazoa - 974; Fungi - 991; Plants - 531; Viruses - 0; Other Eukaryo	0.999703	35.2669	0.00629781	105.52	97.851	105.52					0.999703	35.2669	0.00629781	105.52					0.998195	27.428	0.0191896	83.862	0.996484	24.5248	0.00809472	99.568													0.996624	24.7019	0.00719781	101.38		1	S
BESTArabidopsisthalianaproteinmatchis:hapless8(TAIR:AT5G56250.1);Has35333Blasthitsto34131proteinsin2444species:Archae-798;Bacteria-22429;Metazoa-974;Fungi-991;Plants-531;Viruses-0;OtherEukaryotes-9610(source:NCBIBLink).;INVOLVEDIN:biological_processunknown;EXPRESSEDIN:22plantstructures;EXPRESSEDDURING:13growthstages;BESTArabidopsisthalianaproteinmatchis:hapless8(TAIR:AT5G56250.1).	544;545	BESTArabidopsisthalianaproteinmatchis:hapless8(TAIR:AT5G56250.1);Has35333Blasthitsto34131proteinsin2444species:Archae-798;Bacteria-22429;Metazoa-974;Fungi-991;Plants-531;Viruses-0;OtherEukaryotes-9610(source:NCBIBLink).	BESTArabidopsisthalianaproteinmatchis:hapless8(TAIR:AT5G56250.1);Has35333Blasthitsto34131proteinsin2444species:Archae-798;Bacteria-22429;Metazoa-974;Fungi-991;Plants-531;Viruses-0;OtherEukaryotes-9610(source:NCBIBLink).	AT5G56240.1 | Symbols: | BEST Arabidopsis thaliana protein match is: hapless 8 (TAIR:AT5G56250.1); Has 35333 Blast hits to 34131 proteins in 2444 species: Archae - 798; Bacteria - 22429; Metazoa - 974; Fungi - 991; Plants - 531; Viruses - 0; Other Eukaryo	1	80.1699	0.00958728	80.17	50.636	80.17									1	59.7387	0.0339957	59.739													1	80.1699	0.00958728	80.17											S
BESTArabidopsisthalianaproteinmatchis:hapless8(TAIR:AT5G56250.1);Has35333Blasthitsto34131proteinsin2444species:Archae-798;Bacteria-22429;Metazoa-974;Fungi-991;Plants-531;Viruses-0;OtherEukaryotes-9610(source:NCBIBLink).;INVOLVEDIN:biological_processunknown;EXPRESSEDIN:22plantstructures;EXPRESSEDDURING:13growthstages;BESTArabidopsisthalianaproteinmatchis:hapless8(TAIR:AT5G56250.1).	881;882	BESTArabidopsisthalianaproteinmatchis:hapless8(TAIR:AT5G56250.1);Has35333Blasthitsto34131proteinsin2444species:Archae-798;Bacteria-22429;Metazoa-974;Fungi-991;Plants-531;Viruses-0;OtherEukaryotes-9610(source:NCBIBLink).	BESTArabidopsisthalianaproteinmatchis:hapless8(TAIR:AT5G56250.1);Has35333Blasthitsto34131proteinsin2444species:Archae-798;Bacteria-22429;Metazoa-974;Fungi-991;Plants-531;Viruses-0;OtherEukaryotes-9610(source:NCBIBLink).	AT5G56240.1 | Symbols: | BEST Arabidopsis thaliana protein match is: hapless 8 (TAIR:AT5G56250.1); Has 35333 Blast hits to 34131 proteins in 2444 species: Archae - 798; Bacteria - 22429; Metazoa - 974; Fungi - 991; Plants - 531; Viruses - 0; Other Eukaryo	0.999992	50.787	0.0363403	58.511	35.555	58.511																									0.999992	50.787	0.0363403	58.511										1	S
BESTArabidopsisthalianaproteinmatchis:nucleoporin-related(TAIR:AT5G20200.1);Has61042Blasthitsto31782proteinsin2093species:Archae-202;Bacteria-16480;Metazoa-16017;Fungi-12552;Plants-1653;Viruses-629;OtherEukaryotes-13509(source:NCBIBLink).	477	BESTArabidopsisthalianaproteinmatchis:nucleoporin-related(TAIR:AT5G20200.1);Has61042Blasthitsto31782proteinsin2093species:Archae-202;Bacteria-16480;Metazoa-16017;Fungi-12552;Plants-1653;Viruses-629;OtherEukaryotes-13509(source:NCBIBLink).	BESTArabidopsisthalianaproteinmatchis:nucleoporin-related(TAIR:AT5G20200.1);Has61042Blasthitsto31782proteinsin2093species:Archae-202;Bacteria-16480;Metazoa-16017;Fungi-12552;Plants-1653;Viruses-629;OtherEukaryotes-13509(source:NCBIBLink).	AT3G10650.1 | Symbols: | BEST Arabidopsis thaliana protein match is: nucleoporin-related (TAIR:AT5G20200.1); Has 61042 Blast hits to 31782 proteins in 2093 species: Archae - 202; Bacteria - 16480; Metazoa - 16017; Fungi - 12552; Plants - 1653; Viruses - 6	1	81.2647	1.84131e-28	248.99	189.73	248.99					0.999298	33.0542	0.0118949	75.5									1	81.2647	1.84131e-28	248.99	0.999999	60.8938	8.82682e-05	129									0.99989	40.2848	0.000878691	108.77		1	S
BESTArabidopsisthalianaproteinmatchis:nucleoporin-related(TAIR:AT5G20200.1);Has61042Blasthitsto31782proteinsin2093species:Archae-202;Bacteria-16480;Metazoa-16017;Fungi-12552;Plants-1653;Viruses-629;OtherEukaryotes-13509(source:NCBIBLink).	82	BESTArabidopsisthalianaproteinmatchis:nucleoporin-related(TAIR:AT5G20200.1);Has61042Blasthitsto31782proteinsin2093species:Archae-202;Bacteria-16480;Metazoa-16017;Fungi-12552;Plants-1653;Viruses-629;OtherEukaryotes-13509(source:NCBIBLink).	BESTArabidopsisthalianaproteinmatchis:nucleoporin-related(TAIR:AT5G20200.1);Has61042Blasthitsto31782proteinsin2093species:Archae-202;Bacteria-16480;Metazoa-16017;Fungi-12552;Plants-1653;Viruses-629;OtherEukaryotes-13509(source:NCBIBLink).	AT3G10650.1 | Symbols: | BEST Arabidopsis thaliana protein match is: nucleoporin-related (TAIR:AT5G20200.1); Has 61042 Blast hits to 31782 proteins in 2093 species: Archae - 202; Bacteria - 16480; Metazoa - 16017; Fungi - 12552; Plants - 1653; Viruses - 6	0.999931	41.5803	0.00763951	147.73	35.321	139.32	0.999931	41.5803	0.00988876	139.32	0.999757	36.1376	0.01161	128.87	0.998512	28.2667	0.0682796	89.827	0.99801	27.0024	0.0166514	117.7	0.999162	30.7639	0.0266767	107.58	0.999359	31.929	0.0278906	106.35	0.997369	25.7882	0.0251236	109.15	0.971983	15.4023	0.03546	100.02	0.999852	38.2933	0.00763951	147.73		1	S
BESTArabidopsisthalianaproteinmatchis:nucleoporin-related(TAIR:AT5G20200.1);Has61042Blasthitsto31782proteinsin2093species:Archae-202;Bacteria-16480;Metazoa-16017;Fungi-12552;Plants-1653;Viruses-629;OtherEukaryotes-13509(source:NCBIBLink).	95	BESTArabidopsisthalianaproteinmatchis:nucleoporin-related(TAIR:AT5G20200.1);Has61042Blasthitsto31782proteinsin2093species:Archae-202;Bacteria-16480;Metazoa-16017;Fungi-12552;Plants-1653;Viruses-629;OtherEukaryotes-13509(source:NCBIBLink).	BESTArabidopsisthalianaproteinmatchis:nucleoporin-related(TAIR:AT5G20200.1);Has61042Blasthitsto31782proteinsin2093species:Archae-202;Bacteria-16480;Metazoa-16017;Fungi-12552;Plants-1653;Viruses-629;OtherEukaryotes-13509(source:NCBIBLink).	AT3G10650.1 | Symbols: | BEST Arabidopsis thaliana protein match is: nucleoporin-related (TAIR:AT5G20200.1); Has 61042 Blast hits to 31782 proteins in 2093 species: Archae - 202; Bacteria - 16480; Metazoa - 16017; Fungi - 12552; Plants - 1653; Viruses - 6	0.999997	55.826	2.49435e-07	130.06	97.803	86.036													0.999989	48.5065	0.000307469	86.497	0.999997	55.826	3.24689e-05	101.53	0.999989	50.2159	2.49435e-07	130.06														1;2	S
BESTArabidopsisthalianaproteinmatchis:nucleoporin-related(TAIR:AT5G20200.1);Has61042Blasthitsto31782proteinsin2093species:Archae-202;Bacteria-16480;Metazoa-16017;Fungi-12552;Plants-1653;Viruses-629;OtherEukaryotes-13509(source:NCBIBLink).	351	BESTArabidopsisthalianaproteinmatchis:nucleoporin-related(TAIR:AT5G20200.1);Has61042Blasthitsto31782proteinsin2093species:Archae-202;Bacteria-16480;Metazoa-16017;Fungi-12552;Plants-1653;Viruses-629;OtherEukaryotes-13509(source:NCBIBLink).	BESTArabidopsisthalianaproteinmatchis:nucleoporin-related(TAIR:AT5G20200.1);Has61042Blasthitsto31782proteinsin2093species:Archae-202;Bacteria-16480;Metazoa-16017;Fungi-12552;Plants-1653;Viruses-629;OtherEukaryotes-13509(source:NCBIBLink).	AT3G10650.1 | Symbols: | BEST Arabidopsis thaliana protein match is: nucleoporin-related (TAIR:AT5G20200.1); Has 61042 Blast hits to 31782 proteins in 2093 species: Archae - 202; Bacteria - 16480; Metazoa - 16017; Fungi - 12552; Plants - 1653; Viruses - 6	0.5	0	1.73132e-10	142.45	131.6	142.45	0.5	0	3.29207e-05	96.708													0.5	0	1.91342e-06	103.67	0.5	0	8.46098e-07	113.73	0.5	0	1.11769e-08	126.45	0.5	0	2.6057e-08	121.47	0.5	0	1.73132e-10	142.45		1	S
BESTArabidopsisthalianaproteinmatchis:nucleoporin-related(TAIR:AT5G20200.1);Has61042Blasthitsto31782proteinsin2093species:Archae-202;Bacteria-16480;Metazoa-16017;Fungi-12552;Plants-1653;Viruses-629;OtherEukaryotes-13509(source:NCBIBLink).	352	BESTArabidopsisthalianaproteinmatchis:nucleoporin-related(TAIR:AT5G20200.1);Has61042Blasthitsto31782proteinsin2093species:Archae-202;Bacteria-16480;Metazoa-16017;Fungi-12552;Plants-1653;Viruses-629;OtherEukaryotes-13509(source:NCBIBLink).	BESTArabidopsisthalianaproteinmatchis:nucleoporin-related(TAIR:AT5G20200.1);Has61042Blasthitsto31782proteinsin2093species:Archae-202;Bacteria-16480;Metazoa-16017;Fungi-12552;Plants-1653;Viruses-629;OtherEukaryotes-13509(source:NCBIBLink).	AT3G10650.1 | Symbols: | BEST Arabidopsis thaliana protein match is: nucleoporin-related (TAIR:AT5G20200.1); Has 61042 Blast hits to 31782 proteins in 2093 species: Archae - 202; Bacteria - 16480; Metazoa - 16017; Fungi - 12552; Plants - 1653; Viruses - 6	0.798147	5.97052	1.73132e-10	142.45	131.6	73.296	0.5	0	3.29207e-05	96.708													0.5	0	1.91342e-06	103.67	0.5	0	8.46098e-07	113.73	0.798147	5.97052	1.11769e-08	126.45	0.5	0	2.6057e-08	121.47	0.5	0	1.73132e-10	142.45		1	S
BESTArabidopsisthalianaproteinmatchis:nucleoporin-related(TAIR:AT5G20200.1);Has61042Blasthitsto31782proteinsin2093species:Archae-202;Bacteria-16480;Metazoa-16017;Fungi-12552;Plants-1653;Viruses-629;OtherEukaryotes-13509(source:NCBIBLink).	377	BESTArabidopsisthalianaproteinmatchis:nucleoporin-related(TAIR:AT5G20200.1);Has61042Blasthitsto31782proteinsin2093species:Archae-202;Bacteria-16480;Metazoa-16017;Fungi-12552;Plants-1653;Viruses-629;OtherEukaryotes-13509(source:NCBIBLink).	BESTArabidopsisthalianaproteinmatchis:nucleoporin-related(TAIR:AT5G20200.1);Has61042Blasthitsto31782proteinsin2093species:Archae-202;Bacteria-16480;Metazoa-16017;Fungi-12552;Plants-1653;Viruses-629;OtherEukaryotes-13509(source:NCBIBLink).	AT3G10650.1 | Symbols: | BEST Arabidopsis thaliana protein match is: nucleoporin-related (TAIR:AT5G20200.1); Has 61042 Blast hits to 31782 proteins in 2093 species: Archae - 202; Bacteria - 16480; Metazoa - 16017; Fungi - 12552; Plants - 1653; Viruses - 6	0.999998	57.779	0.00632847	77.42	62.73	77.42	0.999871	39.8815	0.0200716	58.071									0.999998	57.779	0.0197328	77.42	0.999997	56.4898	0.00632847	73.022	0.999996	54.4398	0.0366513	69.979														1	S
BESTArabidopsisthalianaproteinmatchis:nucleoporin-related(TAIR:AT5G20200.1);Has61042Blasthitsto31782proteinsin2093species:Archae-202;Bacteria-16480;Metazoa-16017;Fungi-12552;Plants-1653;Viruses-629;OtherEukaryotes-13509(source:NCBIBLink).	661	BESTArabidopsisthalianaproteinmatchis:nucleoporin-related(TAIR:AT5G20200.1);Has61042Blasthitsto31782proteinsin2093species:Archae-202;Bacteria-16480;Metazoa-16017;Fungi-12552;Plants-1653;Viruses-629;OtherEukaryotes-13509(source:NCBIBLink).	BESTArabidopsisthalianaproteinmatchis:nucleoporin-related(TAIR:AT5G20200.1);Has61042Blasthitsto31782proteinsin2093species:Archae-202;Bacteria-16480;Metazoa-16017;Fungi-12552;Plants-1653;Viruses-629;OtherEukaryotes-13509(source:NCBIBLink).	AT3G10650.1 | Symbols: | BEST Arabidopsis thaliana protein match is: nucleoporin-related (TAIR:AT5G20200.1); Has 61042 Blast hits to 31782 proteins in 2093 species: Archae - 202; Bacteria - 16480; Metazoa - 16017; Fungi - 12552; Plants - 1653; Viruses - 6	0.993423	21.7911	5.77754e-27	243.41	221.67	243.41					0.825249	6.7851	0.000288675	112.44					0.848896	7.49579	2.74466e-20	218.63	0.699927	3.68302	6.46515e-20	208.01	0.993423	21.7911	5.77754e-27	243.41	0.898458	9.73616	1.02183e-06	148.08	0.804869	6.23113	0.0359612	66.393	0.892644	9.24282	2.64625e-10	172.58		1	S
BESTArabidopsisthalianaproteinmatchis:nucleoporin-related(TAIR:AT5G20200.1);Has61042Blasthitsto31782proteinsin2093species:Archae-202;Bacteria-16480;Metazoa-16017;Fungi-12552;Plants-1653;Viruses-629;OtherEukaryotes-13509(source:NCBIBLink).	229	BESTArabidopsisthalianaproteinmatchis:nucleoporin-related(TAIR:AT5G20200.1);Has61042Blasthitsto31782proteinsin2093species:Archae-202;Bacteria-16480;Metazoa-16017;Fungi-12552;Plants-1653;Viruses-629;OtherEukaryotes-13509(source:NCBIBLink).	BESTArabidopsisthalianaproteinmatchis:nucleoporin-related(TAIR:AT5G20200.1);Has61042Blasthitsto31782proteinsin2093species:Archae-202;Bacteria-16480;Metazoa-16017;Fungi-12552;Plants-1653;Viruses-629;OtherEukaryotes-13509(source:NCBIBLink).	AT3G10650.1 | Symbols: | BEST Arabidopsis thaliana protein match is: nucleoporin-related (TAIR:AT5G20200.1); Has 61042 Blast hits to 31782 proteins in 2093 species: Archae - 202; Bacteria - 16480; Metazoa - 16017; Fungi - 12552; Plants - 1653; Viruses - 6	0.99999	49.8704	0.0212357	76.759	52.77	76.759													0.99999	49.8704	0.0212357	76.759																							S
BESTArabidopsisthalianaproteinmatchis:nucleoporin-related(TAIR:AT5G20200.1);Has61042Blasthitsto31782proteinsin2093species:Archae-202;Bacteria-16480;Metazoa-16017;Fungi-12552;Plants-1653;Viruses-629;OtherEukaryotes-13509(source:NCBIBLink).	708	BESTArabidopsisthalianaproteinmatchis:nucleoporin-related(TAIR:AT5G20200.1);Has61042Blasthitsto31782proteinsin2093species:Archae-202;Bacteria-16480;Metazoa-16017;Fungi-12552;Plants-1653;Viruses-629;OtherEukaryotes-13509(source:NCBIBLink).	BESTArabidopsisthalianaproteinmatchis:nucleoporin-related(TAIR:AT5G20200.1);Has61042Blasthitsto31782proteinsin2093species:Archae-202;Bacteria-16480;Metazoa-16017;Fungi-12552;Plants-1653;Viruses-629;OtherEukaryotes-13509(source:NCBIBLink).	AT3G10650.1 | Symbols: | BEST Arabidopsis thaliana protein match is: nucleoporin-related (TAIR:AT5G20200.1); Has 61042 Blast hits to 31782 proteins in 2093 species: Archae - 202; Bacteria - 16480; Metazoa - 16017; Fungi - 12552; Plants - 1653; Viruses - 6	0.746283	5.07738	0.00159733	80.746	66.927	80.746					0.746283	5.07738	0.00159733	80.746																														1	S
BESTArabidopsisthalianaproteinmatchis:nucleoporin-related(TAIR:AT5G20200.1);Has61042Blasthitsto31782proteinsin2093species:Archae-202;Bacteria-16480;Metazoa-16017;Fungi-12552;Plants-1653;Viruses-629;OtherEukaryotes-13509(source:NCBIBLink).	401	BESTArabidopsisthalianaproteinmatchis:nucleoporin-related(TAIR:AT5G20200.1);Has61042Blasthitsto31782proteinsin2093species:Archae-202;Bacteria-16480;Metazoa-16017;Fungi-12552;Plants-1653;Viruses-629;OtherEukaryotes-13509(source:NCBIBLink).	BESTArabidopsisthalianaproteinmatchis:nucleoporin-related(TAIR:AT5G20200.1);Has61042Blasthitsto31782proteinsin2093species:Archae-202;Bacteria-16480;Metazoa-16017;Fungi-12552;Plants-1653;Viruses-629;OtherEukaryotes-13509(source:NCBIBLink).	AT3G10650.1 | Symbols: | BEST Arabidopsis thaliana protein match is: nucleoporin-related (TAIR:AT5G20200.1); Has 61042 Blast hits to 31782 proteins in 2093 species: Archae - 202; Bacteria - 16480; Metazoa - 16017; Fungi - 12552; Plants - 1653; Viruses - 6	0.416348	0	0.000142437	63.625	49.609	47.564					0.386877	0	0.0132973	44.726					0.412069	0	0.000142437	63.625					0.416348	0	0.0106234	47.564															S
BESTArabidopsisthalianaproteinmatchis:nucleoporin-related(TAIR:AT5G20200.1);Has61042Blasthitsto31782proteinsin2093species:Archae-202;Bacteria-16480;Metazoa-16017;Fungi-12552;Plants-1653;Viruses-629;OtherEukaryotes-13509(source:NCBIBLink).	404	BESTArabidopsisthalianaproteinmatchis:nucleoporin-related(TAIR:AT5G20200.1);Has61042Blasthitsto31782proteinsin2093species:Archae-202;Bacteria-16480;Metazoa-16017;Fungi-12552;Plants-1653;Viruses-629;OtherEukaryotes-13509(source:NCBIBLink).	BESTArabidopsisthalianaproteinmatchis:nucleoporin-related(TAIR:AT5G20200.1);Has61042Blasthitsto31782proteinsin2093species:Archae-202;Bacteria-16480;Metazoa-16017;Fungi-12552;Plants-1653;Viruses-629;OtherEukaryotes-13509(source:NCBIBLink).	AT3G10650.1 | Symbols: | BEST Arabidopsis thaliana protein match is: nucleoporin-related (TAIR:AT5G20200.1); Has 61042 Blast hits to 31782 proteins in 2093 species: Archae - 202; Bacteria - 16480; Metazoa - 16017; Fungi - 12552; Plants - 1653; Viruses - 6	0.825005	8.62427	0.000142437	63.625	49.609	58.712					0.386877	0	0.0132973	44.726					0.412069	0	0.000142437	63.625	0.825005	8.62427	0.000185859	58.712	0.416348	0	0.0106234	47.564														1	S
BESTArabidopsisthalianaproteinmatchis:Polyketidecyclase/dehydraseandlipidtransportsuperfamilyprotein(TAIR:AT3G11720.3);Has155Blasthitsto153proteinsin39species:Archae-0;Bacteria-4;Metazoa-5;Fungi-6;Plants-101;Viruses-0;OtherEukaryotes-39(source:NCBIBLink).;BESTArabidopsisthalianaproteinmatchis:Polyketidecyclase/dehydraseandlipidtransportsuperfamilyprotein(TAIR:AT3G11720.3);Has157Blasthitsto155prot…	305;379;386	BESTArabidopsisthalianaproteinmatchis:Polyketidecyclase/dehydraseandlipidtransportsuperfamilyprotein(TAIR:AT3G11720.3);Has155Blasthitsto153proteinsin39species:Archae-0;Bacteria-4;Metazoa-5;Fungi-6;Plants-101;Viruses-0;OtherEukaryotes-39(source:NCBIBLink).	BESTArabidopsisthalianaproteinmatchis:Polyketidecyclase/dehydraseandlipidtransportsuperfamilyprotein(TAIR:AT3G11720.3);Has155Blasthitsto153proteinsin39species:Archae-0;Bacteria-4;Metazoa-5;Fungi-6;Plants-101;Viruses-0;OtherEukaryotes-39(source:NCBIBLink).	AT5G06440.1 | Symbols: | BEST Arabidopsis thaliana protein match is: Polyketide cyclase/dehydrase and lipid transport superfamily protein (TAIR:AT3G11720.3); Has 155 Blast hits to 153 proteins in 39 species: Archae - 0; Bacteria - 4; Metazoa - 5; Fungi -	1	93.9564	0.000303001	110.38	98.099	110.38													0.999999	59.4235	0.00114508	77.562	1	93.9564	0.000303001	110.38																		1	S
BESTArabidopsisthalianaproteinmatchis:Polyketidecyclase/dehydraseandlipidtransportsuperfamilyprotein(TAIR:AT3G11720.3);Has155Blasthitsto153proteinsin39species:Archae-0;Bacteria-4;Metazoa-5;Fungi-6;Plants-101;Viruses-0;OtherEukaryotes-39(source:NCBIBLink).;BESTArabidopsisthalianaproteinmatchis:Polyketidecyclase/dehydraseandlipidtransportsuperfamilyprotein(TAIR:AT3G11720.3);Has157Blasthitsto155prot…	335;409;416	BESTArabidopsisthalianaproteinmatchis:Polyketidecyclase/dehydraseandlipidtransportsuperfamilyprotein(TAIR:AT3G11720.3);Has155Blasthitsto153proteinsin39species:Archae-0;Bacteria-4;Metazoa-5;Fungi-6;Plants-101;Viruses-0;OtherEukaryotes-39(source:NCBIBLink).	BESTArabidopsisthalianaproteinmatchis:Polyketidecyclase/dehydraseandlipidtransportsuperfamilyprotein(TAIR:AT3G11720.3);Has155Blasthitsto153proteinsin39species:Archae-0;Bacteria-4;Metazoa-5;Fungi-6;Plants-101;Viruses-0;OtherEukaryotes-39(source:NCBIBLink).	AT5G06440.1 | Symbols: | BEST Arabidopsis thaliana protein match is: Polyketide cyclase/dehydrase and lipid transport superfamily protein (TAIR:AT3G11720.3); Has 155 Blast hits to 153 proteins in 39 species: Archae - 0; Bacteria - 4; Metazoa - 5; Fungi -	0.999886	39.4165	3.79531e-24	167.51	152.09	157.24	0.999415	32.3238	2.82421e-17	146.25	0.999886	39.4165	1.02834e-17	157.24	0.998793	29.1776	3.32518e-17	143.19	0.998418	28.0008	2.61648e-17	147.52	0.856699	7.76686	4.58397e-06	91.079	0.998076	27.1507	4.90064e-12	130.78	0.990866	20.3535	1.19849e-12	139.67	0.905049	9.79173	4.74567e-09	119.48	0.999579	33.7543	3.79531e-24	167.51		1	S
BESTArabidopsisthalianaproteinmatchis:Prefoldinchaperonesubunitfamilyprotein(TAIR:AT5G27330.1);Has171032Blasthitsto82560proteinsin3364species:Archae-2835;Bacteria-33550;Metazoa-71995;Fungi-13365;Plants-9598;Viruses-592;OtherEukaryotes-39097(source:NCBIBLink).	37	BESTArabidopsisthalianaproteinmatchis:Prefoldinchaperonesubunitfamilyprotein(TAIR:AT5G27330.1);Has171032Blasthitsto82560proteinsin3364species:Archae-2835;Bacteria-33550;Metazoa-71995;Fungi-13365;Plants-9598;Viruses-592;OtherEukaryotes-39097(source:NCBIBLink).	BESTArabidopsisthalianaproteinmatchis:Prefoldinchaperonesubunitfamilyprotein(TAIR:AT5G27330.1);Has171032Blasthitsto82560proteinsin3364species:Archae-2835;Bacteria-33550;Metazoa-71995;Fungi-13365;Plants-9598;Viruses-592;OtherEukaryotes-39097(source:NCBIBLink).	AT3G05130.1 | Symbols: | BEST Arabidopsis thaliana protein match is: Prefoldin chaperone subunit family protein (TAIR:AT5G27330.1); Has 171032 Blast hits to 82560 proteins in 3364 species: Archae - 2835; Bacteria - 33550; Metazoa - 71995; Fungi - 13365; P	0.69174	2.36108	5.64594e-08	97.128	90.469	97.128					0.52407	0.272787	0.00651052	51.568									0.69174	2.36108	5.64594e-08	97.128	0.487967	0	0.00013916	61.963					0.499806	0	0.00569043	52.483						2	S
BESTArabidopsisthalianaproteinmatchis:Prefoldinchaperonesubunitfamilyprotein(TAIR:AT5G27330.1);Has171032Blasthitsto82560proteinsin3364species:Archae-2835;Bacteria-33550;Metazoa-71995;Fungi-13365;Plants-9598;Viruses-592;OtherEukaryotes-39097(source:NCBIBLink).	40	BESTArabidopsisthalianaproteinmatchis:Prefoldinchaperonesubunitfamilyprotein(TAIR:AT5G27330.1);Has171032Blasthitsto82560proteinsin3364species:Archae-2835;Bacteria-33550;Metazoa-71995;Fungi-13365;Plants-9598;Viruses-592;OtherEukaryotes-39097(source:NCBIBLink).	BESTArabidopsisthalianaproteinmatchis:Prefoldinchaperonesubunitfamilyprotein(TAIR:AT5G27330.1);Has171032Blasthitsto82560proteinsin3364species:Archae-2835;Bacteria-33550;Metazoa-71995;Fungi-13365;Plants-9598;Viruses-592;OtherEukaryotes-39097(source:NCBIBLink).	AT3G05130.1 | Symbols: | BEST Arabidopsis thaliana protein match is: Prefoldin chaperone subunit family protein (TAIR:AT5G27330.1); Has 171032 Blast hits to 82560 proteins in 3364 species: Archae - 2835; Bacteria - 33550; Metazoa - 71995; Fungi - 13365; P	0.615417	0.740968	5.64594e-08	115.46	85.463	97.128					0.583919	1.47673	3.69953e-07	115.46					0.586473	1.5199	3.98625e-05	92.977	0.615417	0.740968	5.64594e-08	97.128	0.488005	0	0.00013916	61.963					0.499806	0	0.00569043	52.483	0.537781	1.15639	0.000139546	64.583		1;2	S
BESTArabidopsisthalianaproteinmatchis:Prefoldinchaperonesubunitfamilyprotein(TAIR:AT5G27330.1);Has171032Blasthitsto82560proteinsin3364species:Archae-2835;Bacteria-33550;Metazoa-71995;Fungi-13365;Plants-9598;Viruses-592;OtherEukaryotes-39097(source:NCBIBLink).	41	BESTArabidopsisthalianaproteinmatchis:Prefoldinchaperonesubunitfamilyprotein(TAIR:AT5G27330.1);Has171032Blasthitsto82560proteinsin3364species:Archae-2835;Bacteria-33550;Metazoa-71995;Fungi-13365;Plants-9598;Viruses-592;OtherEukaryotes-39097(source:NCBIBLink).	BESTArabidopsisthalianaproteinmatchis:Prefoldinchaperonesubunitfamilyprotein(TAIR:AT5G27330.1);Has171032Blasthitsto82560proteinsin3364species:Archae-2835;Bacteria-33550;Metazoa-71995;Fungi-13365;Plants-9598;Viruses-592;OtherEukaryotes-39097(source:NCBIBLink).	AT3G05130.1 | Symbols: | BEST Arabidopsis thaliana protein match is: Prefoldin chaperone subunit family protein (TAIR:AT5G27330.1); Has 171032 Blast hits to 82560 proteins in 3364 species: Archae - 2835; Bacteria - 33550; Metazoa - 71995; Fungi - 13365; P	0.996563	24.6551	1.78174e-10	133.16	94.892	129.98	0.738512	4.62728	7.54784e-05	85.945					0.781372	5.56055	5.84259e-05	89.311	0.521313	0.578785	0.0138334	42.904	0.98925	20.3602	1.78174e-10	133.16	0.996563	24.6551	2.38478e-10	129.98	0.811848	6.35206	6.66558e-07	110.56	0.921413	10.7887	3.72354e-05	93.495	0.986088	18.5829	8.94701e-07	106.79		1;2	S
FUNCTIONSIN:molecular_functionunknown;INVOLVEDIN:biological_processunknown;LOCATEDIN:cellular_componentunknown;EXPRESSEDIN:17plantstructures;EXPRESSEDDURING:7growthstages;BESTArabidopsisthalianaproteinmatchis:proline-richfamilyprotein(TAIR:AT3G09000.1);Has108635Blasthitsto60786proteinsin2176species:Archae-287;Bacteria-15142;Metazoa-39415;Fungi-26849;Plants-4416;Viruses-2864;OtherEukaryotes-19662(…	560;600	FUNCTIONSIN:molecular_functionunknown;INVOLVEDIN:biological_processunknown;LOCATEDIN:cellular_componentunknown;EXPRESSEDIN:17plantstructures;EXPRESSEDDURING:7growthstages;BESTArabidopsisthalianaproteinmatchis:proline-richfamilyprotein(TAIR:AT3G09000.1);Has108635Blasthitsto60786proteinsin2176species:Archae-287;Bacteria-15142;Metazoa-39415;Fungi-26849;Plants-4416;Viruses-2864;OtherEukaryotes-19662(…	FUNCTIONSIN:molecular_functionunknown;INVOLVEDIN:biological_processunknown;LOCATEDIN:cellular_componentunknown;EXPRESSEDIN:17plantstructures;EXPRESSEDDURING:7growthstages;BESTArabidopsisthalianaproteinmatchis:proline-richfamilyprotein(TAIR:AT3G09000.1);Has108635Blasthitsto60786proteinsin2176species:Archae-287;Bacteria-15142;Metazoa-39415;Fungi-26849;Plants-4416;Viruses-2864;OtherEukaryotes-19662(…	AT2G40070.2 | Symbols: | FUNCTIONS IN: molecular_function unknown; INVOLVED IN: biological_process unknown; LOCATED IN: cellular_component unknown; EXPRESSED IN: 17 plant structures; EXPRESSED DURING: 7 growth stages; BEST Arabidopsis thaliana protein mat	1	106.578	1.23385e-06	158.02	129.81	106.58					1	113.253	0.000244794	113.25	0.961912	14.0235	0.0316647	52.201	1	107.465	0.000373991	107.46	1	103.761	0.000456666	103.76	1	116.635	0.000169298	116.63	1	99.9412	1.23385e-06	158.02	1	60.9367	0.0210289	69.229	1	106.578	0.0003938	106.58		1;2	S
FUNCTIONSIN:molecular_functionunknown;INVOLVEDIN:biological_processunknown;LOCATEDIN:cellular_componentunknown;EXPRESSEDIN:17plantstructures;EXPRESSEDDURING:7growthstages;BESTArabidopsisthalianaproteinmatchis:proline-richfamilyprotein(TAIR:AT3G09000.1);Has108635Blasthitsto60786proteinsin2176species:Archae-287;Bacteria-15142;Metazoa-39415;Fungi-26849;Plants-4416;Viruses-2864;OtherEukaryotes-19662(…	563;603	FUNCTIONSIN:molecular_functionunknown;INVOLVEDIN:biological_processunknown;LOCATEDIN:cellular_componentunknown;EXPRESSEDIN:17plantstructures;EXPRESSEDDURING:7growthstages;BESTArabidopsisthalianaproteinmatchis:proline-richfamilyprotein(TAIR:AT3G09000.1);Has108635Blasthitsto60786proteinsin2176species:Archae-287;Bacteria-15142;Metazoa-39415;Fungi-26849;Plants-4416;Viruses-2864;OtherEukaryotes-19662(…	FUNCTIONSIN:molecular_functionunknown;INVOLVEDIN:biological_processunknown;LOCATEDIN:cellular_componentunknown;EXPRESSEDIN:17plantstructures;EXPRESSEDDURING:7growthstages;BESTArabidopsisthalianaproteinmatchis:proline-richfamilyprotein(TAIR:AT3G09000.1);Has108635Blasthitsto60786proteinsin2176species:Archae-287;Bacteria-15142;Metazoa-39415;Fungi-26849;Plants-4416;Viruses-2864;OtherEukaryotes-19662(…	AT2G40070.2 | Symbols: | FUNCTIONS IN: molecular_function unknown; INVOLVED IN: biological_process unknown; LOCATED IN: cellular_component unknown; EXPRESSED IN: 17 plant structures; EXPRESSED DURING: 7 growth stages; BEST Arabidopsis thaliana protein mat	1	106.578	0.000169298	116.63	106.98	106.58					1	113.253	0.000244794	113.25					1	107.465	0.000373991	107.46	1	103.761	0.000456666	103.76	1	116.635	0.000169298	116.63	1	99.9412	0.00061331	99.941	1	60.9367	0.0210289	60.937	1	106.578	0.0003938	106.58		2	S
FUNCTIONSIN:molecular_functionunknown;INVOLVEDIN:biological_processunknown;LOCATEDIN:cellular_componentunknown;EXPRESSEDIN:17plantstructures;EXPRESSEDDURING:7growthstages;BESTArabidopsisthalianaproteinmatchis:proline-richfamilyprotein(TAIR:AT3G09000.1);Has108635Blasthitsto60786proteinsin2176species:Archae-287;Bacteria-15142;Metazoa-39415;Fungi-26849;Plants-4416;Viruses-2864;OtherEukaryotes-19662(…	368;408	FUNCTIONSIN:molecular_functionunknown;INVOLVEDIN:biological_processunknown;LOCATEDIN:cellular_componentunknown;EXPRESSEDIN:17plantstructures;EXPRESSEDDURING:7growthstages;BESTArabidopsisthalianaproteinmatchis:proline-richfamilyprotein(TAIR:AT3G09000.1);Has108635Blasthitsto60786proteinsin2176species:Archae-287;Bacteria-15142;Metazoa-39415;Fungi-26849;Plants-4416;Viruses-2864;OtherEukaryotes-19662(…	FUNCTIONSIN:molecular_functionunknown;INVOLVEDIN:biological_processunknown;LOCATEDIN:cellular_componentunknown;EXPRESSEDIN:17plantstructures;EXPRESSEDDURING:7growthstages;BESTArabidopsisthalianaproteinmatchis:proline-richfamilyprotein(TAIR:AT3G09000.1);Has108635Blasthitsto60786proteinsin2176species:Archae-287;Bacteria-15142;Metazoa-39415;Fungi-26849;Plants-4416;Viruses-2864;OtherEukaryotes-19662(…	AT2G40070.2 | Symbols: | FUNCTIONS IN: molecular_function unknown; INVOLVED IN: biological_process unknown; LOCATED IN: cellular_component unknown; EXPRESSED IN: 17 plant structures; EXPRESSED DURING: 7 growth stages; BEST Arabidopsis thaliana protein mat	0.897834	9.43889	0.0158278	89.679	67.593	89.679					0.852932	7.63397	0.0298544	83.862					0.897834	9.43889	0.0158278	89.679																						1	S
FUNCTIONSIN:molecular_functionunknown;INVOLVEDIN:biological_processunknown;LOCATEDIN:cellular_componentunknown;EXPRESSEDIN:17plantstructures;EXPRESSEDDURING:7growthstages;BESTArabidopsisthalianaproteinmatchis:proline-richfamilyprotein(TAIR:AT3G09000.1);Has108635Blasthitsto60786proteinsin2176species:Archae-287;Bacteria-15142;Metazoa-39415;Fungi-26849;Plants-4416;Viruses-2864;OtherEukaryotes-19662(…	31;71	FUNCTIONSIN:molecular_functionunknown;INVOLVEDIN:biological_processunknown;LOCATEDIN:cellular_componentunknown;EXPRESSEDIN:17plantstructures;EXPRESSEDDURING:7growthstages;BESTArabidopsisthalianaproteinmatchis:proline-richfamilyprotein(TAIR:AT3G09000.1);Has108635Blasthitsto60786proteinsin2176species:Archae-287;Bacteria-15142;Metazoa-39415;Fungi-26849;Plants-4416;Viruses-2864;OtherEukaryotes-19662(…	FUNCTIONSIN:molecular_functionunknown;INVOLVEDIN:biological_processunknown;LOCATEDIN:cellular_componentunknown;EXPRESSEDIN:17plantstructures;EXPRESSEDDURING:7growthstages;BESTArabidopsisthalianaproteinmatchis:proline-richfamilyprotein(TAIR:AT3G09000.1);Has108635Blasthitsto60786proteinsin2176species:Archae-287;Bacteria-15142;Metazoa-39415;Fungi-26849;Plants-4416;Viruses-2864;OtherEukaryotes-19662(…	AT2G40070.2 | Symbols: | FUNCTIONS IN: molecular_function unknown; INVOLVED IN: biological_process unknown; LOCATED IN: cellular_component unknown; EXPRESSED IN: 17 plant structures; EXPRESSED DURING: 7 growth stages; BEST Arabidopsis thaliana protein mat	0.941038	12.0318	4.51551e-11	154.56	143.29	88.19	0.499999	0	0.000139057	83.129	0.941038	12.0318	4.51551e-11	154.56					0.5	0	0.000173179	79.55					0.499999	0	0.000141635	82.8					0.499992	0	0.00151984	65.454	0.5	0	1.70681e-05	98.702		1	S
FUNCTIONSIN:molecular_functionunknown;INVOLVEDIN:biological_processunknown;LOCATEDIN:cellular_componentunknown;EXPRESSEDIN:17plantstructures;EXPRESSEDDURING:7growthstages;BESTArabidopsisthalianaproteinmatchis:proline-richfamilyprotein(TAIR:AT3G09000.1);Has108635Blasthitsto60786proteinsin2176species:Archae-287;Bacteria-15142;Metazoa-39415;Fungi-26849;Plants-4416;Viruses-2864;OtherEukaryotes-19662(…	137;177	FUNCTIONSIN:molecular_functionunknown;INVOLVEDIN:biological_processunknown;LOCATEDIN:cellular_componentunknown;EXPRESSEDIN:17plantstructures;EXPRESSEDDURING:7growthstages;BESTArabidopsisthalianaproteinmatchis:proline-richfamilyprotein(TAIR:AT3G09000.1);Has108635Blasthitsto60786proteinsin2176species:Archae-287;Bacteria-15142;Metazoa-39415;Fungi-26849;Plants-4416;Viruses-2864;OtherEukaryotes-19662(…	FUNCTIONSIN:molecular_functionunknown;INVOLVEDIN:biological_processunknown;LOCATEDIN:cellular_componentunknown;EXPRESSEDIN:17plantstructures;EXPRESSEDDURING:7growthstages;BESTArabidopsisthalianaproteinmatchis:proline-richfamilyprotein(TAIR:AT3G09000.1);Has108635Blasthitsto60786proteinsin2176species:Archae-287;Bacteria-15142;Metazoa-39415;Fungi-26849;Plants-4416;Viruses-2864;OtherEukaryotes-19662(…	AT2G40070.2 | Symbols: | FUNCTIONS IN: molecular_function unknown; INVOLVED IN: biological_process unknown; LOCATED IN: cellular_component unknown; EXPRESSED IN: 17 plant structures; EXPRESSED DURING: 7 growth stages; BEST Arabidopsis thaliana protein mat	0.523367	0.600575	0.0140593	51.645	39.668	43.799													0.509547	0.817449	0.0140593	51.645					0.523367	0.600575	0.028163	43.799														1	S
FUNCTIONSIN:molecular_functionunknown;INVOLVEDIN:biological_processunknown;LOCATEDIN:cellular_componentunknown;EXPRESSEDIN:17plantstructures;EXPRESSEDDURING:7growthstages;BESTArabidopsisthalianaproteinmatchis:proline-richfamilyprotein(TAIR:AT3G09000.1);Has108635Blasthitsto60786proteinsin2176species:Archae-287;Bacteria-15142;Metazoa-39415;Fungi-26849;Plants-4416;Viruses-2864;OtherEukaryotes-19662(…	138;178	FUNCTIONSIN:molecular_functionunknown;INVOLVEDIN:biological_processunknown;LOCATEDIN:cellular_componentunknown;EXPRESSEDIN:17plantstructures;EXPRESSEDDURING:7growthstages;BESTArabidopsisthalianaproteinmatchis:proline-richfamilyprotein(TAIR:AT3G09000.1);Has108635Blasthitsto60786proteinsin2176species:Archae-287;Bacteria-15142;Metazoa-39415;Fungi-26849;Plants-4416;Viruses-2864;OtherEukaryotes-19662(…	FUNCTIONSIN:molecular_functionunknown;INVOLVEDIN:biological_processunknown;LOCATEDIN:cellular_componentunknown;EXPRESSEDIN:17plantstructures;EXPRESSEDDURING:7growthstages;BESTArabidopsisthalianaproteinmatchis:proline-richfamilyprotein(TAIR:AT3G09000.1);Has108635Blasthitsto60786proteinsin2176species:Archae-287;Bacteria-15142;Metazoa-39415;Fungi-26849;Plants-4416;Viruses-2864;OtherEukaryotes-19662(…	AT2G40070.2 | Symbols: | FUNCTIONS IN: molecular_function unknown; INVOLVED IN: biological_process unknown; LOCATED IN: cellular_component unknown; EXPRESSED IN: 17 plant structures; EXPRESSED DURING: 7 growth stages; BEST Arabidopsis thaliana protein mat	0.896619	10.6701	0.000301381	76.807	67.757	76.807					0.789711	8.07158	0.00138524	60.133									0.896619	10.6701	0.000301381	76.807													0.745973	6.35785	0.0013328	60.939		1	S
FUNCTIONSIN:molecular_functionunknown;INVOLVEDIN:biological_processunknown;LOCATEDIN:cellular_componentunknown;EXPRESSEDIN:17plantstructures;EXPRESSEDDURING:7growthstages;BESTArabidopsisthalianaproteinmatchis:proline-richfamilyprotein(TAIR:AT3G09000.1);Has108635Blasthitsto60786proteinsin2176species:Archae-287;Bacteria-15142;Metazoa-39415;Fungi-26849;Plants-4416;Viruses-2864;OtherEukaryotes-19662(…	238;278	FUNCTIONSIN:molecular_functionunknown;INVOLVEDIN:biological_processunknown;LOCATEDIN:cellular_componentunknown;EXPRESSEDIN:17plantstructures;EXPRESSEDDURING:7growthstages;BESTArabidopsisthalianaproteinmatchis:proline-richfamilyprotein(TAIR:AT3G09000.1);Has108635Blasthitsto60786proteinsin2176species:Archae-287;Bacteria-15142;Metazoa-39415;Fungi-26849;Plants-4416;Viruses-2864;OtherEukaryotes-19662(…	FUNCTIONSIN:molecular_functionunknown;INVOLVEDIN:biological_processunknown;LOCATEDIN:cellular_componentunknown;EXPRESSEDIN:17plantstructures;EXPRESSEDDURING:7growthstages;BESTArabidopsisthalianaproteinmatchis:proline-richfamilyprotein(TAIR:AT3G09000.1);Has108635Blasthitsto60786proteinsin2176species:Archae-287;Bacteria-15142;Metazoa-39415;Fungi-26849;Plants-4416;Viruses-2864;OtherEukaryotes-19662(…	AT2G40070.2 | Symbols: | FUNCTIONS IN: molecular_function unknown; INVOLVED IN: biological_process unknown; LOCATED IN: cellular_component unknown; EXPRESSED IN: 17 plant structures; EXPRESSED DURING: 7 growth stages; BEST Arabidopsis thaliana protein mat	0.717073	6.02574	0.0265819	67.136	48.356	67.136					0.717073	6.02574	0.0265819	67.136																														2	S
FUNCTIONSIN:molecular_functionunknown;INVOLVEDIN:biological_processunknown;LOCATEDIN:cellular_componentunknown;EXPRESSEDIN:17plantstructures;EXPRESSEDDURING:7growthstages;BESTArabidopsisthalianaproteinmatchis:proline-richfamilyprotein(TAIR:AT3G09000.1);Has108635Blasthitsto60786proteinsin2176species:Archae-287;Bacteria-15142;Metazoa-39415;Fungi-26849;Plants-4416;Viruses-2864;OtherEukaryotes-19662(…	447;487	FUNCTIONSIN:molecular_functionunknown;INVOLVEDIN:biological_processunknown;LOCATEDIN:cellular_componentunknown;EXPRESSEDIN:17plantstructures;EXPRESSEDDURING:7growthstages;BESTArabidopsisthalianaproteinmatchis:proline-richfamilyprotein(TAIR:AT3G09000.1);Has108635Blasthitsto60786proteinsin2176species:Archae-287;Bacteria-15142;Metazoa-39415;Fungi-26849;Plants-4416;Viruses-2864;OtherEukaryotes-19662(…	FUNCTIONSIN:molecular_functionunknown;INVOLVEDIN:biological_processunknown;LOCATEDIN:cellular_componentunknown;EXPRESSEDIN:17plantstructures;EXPRESSEDDURING:7growthstages;BESTArabidopsisthalianaproteinmatchis:proline-richfamilyprotein(TAIR:AT3G09000.1);Has108635Blasthitsto60786proteinsin2176species:Archae-287;Bacteria-15142;Metazoa-39415;Fungi-26849;Plants-4416;Viruses-2864;OtherEukaryotes-19662(…	AT2G40070.2 | Symbols: | FUNCTIONS IN: molecular_function unknown; INVOLVED IN: biological_process unknown; LOCATED IN: cellular_component unknown; EXPRESSED IN: 17 plant structures; EXPRESSED DURING: 7 growth stages; BEST Arabidopsis thaliana protein mat	0.999667	35.7708	4.38759e-05	103.01	83.403	71.263	0.990489	20.2322	0.00577053	63.145	0.999487	32.9134	4.38759e-05	103.01									0.981849	17.3578	0.00582537	62.966	0.998762	30.1054	0.00165824	76.586	0.999667	35.7708	0.00328702	71.263										1	S
FUNCTIONSIN:molecular_functionunknown;INVOLVEDIN:biological_processunknown;LOCATEDIN:cellular_componentunknown;EXPRESSEDIN:17plantstructures;EXPRESSEDDURING:7growthstages;BESTArabidopsisthalianaproteinmatchis:proline-richfamilyprotein(TAIR:AT3G09000.1);Has108635Blasthitsto60786proteinsin2176species:Archae-287;Bacteria-15142;Metazoa-39415;Fungi-26849;Plants-4416;Viruses-2864;OtherEukaryotes-19662(…	370;410	FUNCTIONSIN:molecular_functionunknown;INVOLVEDIN:biological_processunknown;LOCATEDIN:cellular_componentunknown;EXPRESSEDIN:17plantstructures;EXPRESSEDDURING:7growthstages;BESTArabidopsisthalianaproteinmatchis:proline-richfamilyprotein(TAIR:AT3G09000.1);Has108635Blasthitsto60786proteinsin2176species:Archae-287;Bacteria-15142;Metazoa-39415;Fungi-26849;Plants-4416;Viruses-2864;OtherEukaryotes-19662(…	FUNCTIONSIN:molecular_functionunknown;INVOLVEDIN:biological_processunknown;LOCATEDIN:cellular_componentunknown;EXPRESSEDIN:17plantstructures;EXPRESSEDDURING:7growthstages;BESTArabidopsisthalianaproteinmatchis:proline-richfamilyprotein(TAIR:AT3G09000.1);Has108635Blasthitsto60786proteinsin2176species:Archae-287;Bacteria-15142;Metazoa-39415;Fungi-26849;Plants-4416;Viruses-2864;OtherEukaryotes-19662(…	AT2G40070.2 | Symbols: | FUNCTIONS IN: molecular_function unknown; INVOLVED IN: biological_process unknown; LOCATED IN: cellular_component unknown; EXPRESSED IN: 17 plant structures; EXPRESSED DURING: 7 growth stages; BEST Arabidopsis thaliana protein mat	0.673834	3.15114	2.26419e-06	137.84	121.61	137.84					0.5	0	0.00155081	83.499													0.5	0	0.000324701	97.69					0.578811	1.38061	0.0231506	59.185	0.673834	3.15114	2.26419e-06	137.84		1	S
FUNCTIONSIN:molecular_functionunknown;INVOLVEDIN:biological_processunknown;LOCATEDIN:cellular_componentunknown;EXPRESSEDIN:17plantstructures;EXPRESSEDDURING:7growthstages;BESTArabidopsisthalianaproteinmatchis:proline-richfamilyprotein(TAIR:AT3G09000.1);Has108635Blasthitsto60786proteinsin2176species:Archae-287;Bacteria-15142;Metazoa-39415;Fungi-26849;Plants-4416;Viruses-2864;OtherEukaryotes-19662(…	372;412	FUNCTIONSIN:molecular_functionunknown;INVOLVEDIN:biological_processunknown;LOCATEDIN:cellular_componentunknown;EXPRESSEDIN:17plantstructures;EXPRESSEDDURING:7growthstages;BESTArabidopsisthalianaproteinmatchis:proline-richfamilyprotein(TAIR:AT3G09000.1);Has108635Blasthitsto60786proteinsin2176species:Archae-287;Bacteria-15142;Metazoa-39415;Fungi-26849;Plants-4416;Viruses-2864;OtherEukaryotes-19662(…	FUNCTIONSIN:molecular_functionunknown;INVOLVEDIN:biological_processunknown;LOCATEDIN:cellular_componentunknown;EXPRESSEDIN:17plantstructures;EXPRESSEDDURING:7growthstages;BESTArabidopsisthalianaproteinmatchis:proline-richfamilyprotein(TAIR:AT3G09000.1);Has108635Blasthitsto60786proteinsin2176species:Archae-287;Bacteria-15142;Metazoa-39415;Fungi-26849;Plants-4416;Viruses-2864;OtherEukaryotes-19662(…	AT2G40070.2 | Symbols: | FUNCTIONS IN: molecular_function unknown; INVOLVED IN: biological_process unknown; LOCATED IN: cellular_component unknown; EXPRESSED IN: 17 plant structures; EXPRESSED DURING: 7 growth stages; BEST Arabidopsis thaliana protein mat	0.994984	22.9745	7.7884e-06	111.34	102.04	111.11	0.985712	18.3876	8.5434e-06	110.04	0.972733	15.5236	1.12469e-05	105.39	0.834582	7.02885	0.000298059	83.37	0.961594	13.9859	7.85983e-06	111.22	0.994984	22.9745	7.92598e-06	111.11	0.986209	18.5438	7.7884e-06	111.34	0.94933	12.7267	1.31661e-05	102.08	0.993513	21.8514	1.12457e-05	105.39	0.985647	18.3677	7.7884e-06	111.34		1	S
FUNCTIONSIN:molecular_functionunknown;INVOLVEDIN:biological_processunknown;LOCATEDIN:cellular_componentunknown;EXPRESSEDIN:17plantstructures;EXPRESSEDDURING:7growthstages;BESTArabidopsisthalianaproteinmatchis:proline-richfamilyprotein(TAIR:AT3G09000.1);Has108635Blasthitsto60786proteinsin2176species:Archae-287;Bacteria-15142;Metazoa-39415;Fungi-26849;Plants-4416;Viruses-2864;OtherEukaryotes-19662(…	458;498	FUNCTIONSIN:molecular_functionunknown;INVOLVEDIN:biological_processunknown;LOCATEDIN:cellular_componentunknown;EXPRESSEDIN:17plantstructures;EXPRESSEDDURING:7growthstages;BESTArabidopsisthalianaproteinmatchis:proline-richfamilyprotein(TAIR:AT3G09000.1);Has108635Blasthitsto60786proteinsin2176species:Archae-287;Bacteria-15142;Metazoa-39415;Fungi-26849;Plants-4416;Viruses-2864;OtherEukaryotes-19662(…	FUNCTIONSIN:molecular_functionunknown;INVOLVEDIN:biological_processunknown;LOCATEDIN:cellular_componentunknown;EXPRESSEDIN:17plantstructures;EXPRESSEDDURING:7growthstages;BESTArabidopsisthalianaproteinmatchis:proline-richfamilyprotein(TAIR:AT3G09000.1);Has108635Blasthitsto60786proteinsin2176species:Archae-287;Bacteria-15142;Metazoa-39415;Fungi-26849;Plants-4416;Viruses-2864;OtherEukaryotes-19662(…	AT2G40070.2 | Symbols: | FUNCTIONS IN: molecular_function unknown; INVOLVED IN: biological_process unknown; LOCATED IN: cellular_component unknown; EXPRESSED IN: 17 plant structures; EXPRESSED DURING: 7 growth stages; BEST Arabidopsis thaliana protein mat	0.990087	22.2389	0.0105644	75.819	57.834	60.509													0.990087	22.2389	0.0328659	60.509													0.983665	20.8378	0.0105644	75.819						1	S
FUNCTIONSIN:molecular_functionunknown;INVOLVEDIN:biological_processunknown;LOCATEDIN:cellular_componentunknown;EXPRESSEDIN:17plantstructures;EXPRESSEDDURING:7growthstages;BESTArabidopsisthalianaproteinmatchis:proline-richfamilyprotein(TAIR:AT3G09000.1);Has108635Blasthitsto60786proteinsin2176species:Archae-287;Bacteria-15142;Metazoa-39415;Fungi-26849;Plants-4416;Viruses-2864;OtherEukaryotes-19662(…	187;227	FUNCTIONSIN:molecular_functionunknown;INVOLVEDIN:biological_processunknown;LOCATEDIN:cellular_componentunknown;EXPRESSEDIN:17plantstructures;EXPRESSEDDURING:7growthstages;BESTArabidopsisthalianaproteinmatchis:proline-richfamilyprotein(TAIR:AT3G09000.1);Has108635Blasthitsto60786proteinsin2176species:Archae-287;Bacteria-15142;Metazoa-39415;Fungi-26849;Plants-4416;Viruses-2864;OtherEukaryotes-19662(…	FUNCTIONSIN:molecular_functionunknown;INVOLVEDIN:biological_processunknown;LOCATEDIN:cellular_componentunknown;EXPRESSEDIN:17plantstructures;EXPRESSEDDURING:7growthstages;BESTArabidopsisthalianaproteinmatchis:proline-richfamilyprotein(TAIR:AT3G09000.1);Has108635Blasthitsto60786proteinsin2176species:Archae-287;Bacteria-15142;Metazoa-39415;Fungi-26849;Plants-4416;Viruses-2864;OtherEukaryotes-19662(…	AT2G40070.2 | Symbols: | FUNCTIONS IN: molecular_function unknown; INVOLVED IN: biological_process unknown; LOCATED IN: cellular_component unknown; EXPRESSED IN: 17 plant structures; EXPRESSED DURING: 7 growth stages; BEST Arabidopsis thaliana protein mat	0.499828	0	0.000111445	114.7	100.04	114.7													0.499828	0	0.000111445	114.7																							S
FUNCTIONSIN:molecular_functionunknown;INVOLVEDIN:biological_processunknown;LOCATEDIN:cellular_componentunknown;EXPRESSEDIN:17plantstructures;EXPRESSEDDURING:7growthstages;BESTArabidopsisthalianaproteinmatchis:proline-richfamilyprotein(TAIR:AT3G09000.1);Has108635Blasthitsto60786proteinsin2176species:Archae-287;Bacteria-15142;Metazoa-39415;Fungi-26849;Plants-4416;Viruses-2864;OtherEukaryotes-19662(…	357;397	FUNCTIONSIN:molecular_functionunknown;INVOLVEDIN:biological_processunknown;LOCATEDIN:cellular_componentunknown;EXPRESSEDIN:17plantstructures;EXPRESSEDDURING:7growthstages;BESTArabidopsisthalianaproteinmatchis:proline-richfamilyprotein(TAIR:AT3G09000.1);Has108635Blasthitsto60786proteinsin2176species:Archae-287;Bacteria-15142;Metazoa-39415;Fungi-26849;Plants-4416;Viruses-2864;OtherEukaryotes-19662(…	FUNCTIONSIN:molecular_functionunknown;INVOLVEDIN:biological_processunknown;LOCATEDIN:cellular_componentunknown;EXPRESSEDIN:17plantstructures;EXPRESSEDDURING:7growthstages;BESTArabidopsisthalianaproteinmatchis:proline-richfamilyprotein(TAIR:AT3G09000.1);Has108635Blasthitsto60786proteinsin2176species:Archae-287;Bacteria-15142;Metazoa-39415;Fungi-26849;Plants-4416;Viruses-2864;OtherEukaryotes-19662(…	AT2G40070.2 | Symbols: | FUNCTIONS IN: molecular_function unknown; INVOLVED IN: biological_process unknown; LOCATED IN: cellular_component unknown; EXPRESSED IN: 17 plant structures; EXPRESSED DURING: 7 growth stages; BEST Arabidopsis thaliana protein mat	0.985102	18.2052	0.00105078	92.495	92.495	92.495	0.655978	2.80326	0.00711285	70.451	0.974352	15.9967	0.00105078	89.506	0.580856	1.42061	0.0113858	63.062	0.929203	11.181	0.00868756	81.619	0.985102	18.2052	0.0025595	92.495	0.980632	17.0622	0.00674925	71.08	0.966449	14.6239	0.0442803	68.14					0.903441	9.71253	0.00722363	72.898		1	S
FUNCTIONSIN:molecular_functionunknown;INVOLVEDIN:biological_processunknown;LOCATEDIN:cellular_componentunknown;BESTArabidopsisthalianaproteinmatchis:ProteinkinasefamilyproteinwithARMrepeatdomain(TAIR:AT5G18700.1);Has128Blasthitsto95proteinsin44species:Archae-0;Bacteria-0;Metazoa-37;Fungi-0;Plants-78;Viruses-0;OtherEukaryotes-13(source:NCBIBLink).;BESTArabidopsisthalianaproteinmatchis:Proteinkinas…	234;234	FUNCTIONSIN:molecular_functionunknown;INVOLVEDIN:biological_processunknown;LOCATEDIN:cellular_componentunknown;BESTArabidopsisthalianaproteinmatchis:ProteinkinasefamilyproteinwithARMrepeatdomain(TAIR:AT5G18700.1);Has128Blasthitsto95proteinsin44species:Archae-0;Bacteria-0;Metazoa-37;Fungi-0;Plants-78;Viruses-0;OtherEukaryotes-13(source:NCBIBLink).	FUNCTIONSIN:molecular_functionunknown;INVOLVEDIN:biological_processunknown;LOCATEDIN:cellular_componentunknown;BESTArabidopsisthalianaproteinmatchis:ProteinkinasefamilyproteinwithARMrepeatdomain(TAIR:AT5G18700.1);Has128Blasthitsto95proteinsin44species:Archae-0;Bacteria-0;Metazoa-37;Fungi-0;Plants-78;Viruses-0;OtherEukaryotes-13(source:NCBIBLink).	AT1G33940.2 | Symbols: | FUNCTIONS IN: molecular_function unknown; INVOLVED IN: biological_process unknown; LOCATED IN: cellular_component unknown; BEST Arabidopsis thaliana protein match is: Protein kinase family protein with ARM repeat domain (TAIR:AT5G	0.998647	28.6823	0.0054321	81.92	49.59	81.92					0.985206	18.2343	0.00954518	77.124																									0.998647	28.6823	0.0054321	81.92		1	S
BESTArabidopsisthalianaproteinmatchis:Sterilealphamotif(SAM)domain-containingprotein(TAIR:AT1G15760.1);Has35333Blasthitsto34131proteinsin2444species:Archae-798;Bacteria-22429;Metazoa-974;Fungi-991;Plants-531;Viruses-0;OtherEukaryotes-9610(source:NCBIBLink).	114	BESTArabidopsisthalianaproteinmatchis:Sterilealphamotif(SAM)domain-containingprotein(TAIR:AT1G15760.1);Has35333Blasthitsto34131proteinsin2444species:Archae-798;Bacteria-22429;Metazoa-974;Fungi-991;Plants-531;Viruses-0;OtherEukaryotes-9610(source:NCBIBLink).	BESTArabidopsisthalianaproteinmatchis:Sterilealphamotif(SAM)domain-containingprotein(TAIR:AT1G15760.1);Has35333Blasthitsto34131proteinsin2444species:Archae-798;Bacteria-22429;Metazoa-974;Fungi-991;Plants-531;Viruses-0;OtherEukaryotes-9610(source:NCBIBLink).	AT2G12462.1 | Symbols: | BEST Arabidopsis thaliana protein match is: Sterile alpha motif (SAM) domain-containing protein (TAIR:AT1G15760.1); Has 35333 Blast hits to 34131 proteins in 2444 species: Archae - 798; Bacteria - 22429; Metazoa - 974; Fungi - 991	1	72.5418	0.00323941	100.31	86.156	100.31													0.999992	50.8779	0.022901	55.578	0.999965	44.5421	0.0404526	48.044	1	72.5418	0.00323941	100.31														1	S
BESTArabidopsisthalianaproteinmatchis:Sterilealphamotif(SAM)domain-containingprotein(TAIR:AT1G15760.1);Has35333Blasthitsto34131proteinsin2444species:Archae-798;Bacteria-22429;Metazoa-974;Fungi-991;Plants-531;Viruses-0;OtherEukaryotes-9610(source:NCBIBLink).	214	BESTArabidopsisthalianaproteinmatchis:Sterilealphamotif(SAM)domain-containingprotein(TAIR:AT1G15760.1);Has35333Blasthitsto34131proteinsin2444species:Archae-798;Bacteria-22429;Metazoa-974;Fungi-991;Plants-531;Viruses-0;OtherEukaryotes-9610(source:NCBIBLink).	BESTArabidopsisthalianaproteinmatchis:Sterilealphamotif(SAM)domain-containingprotein(TAIR:AT1G15760.1);Has35333Blasthitsto34131proteinsin2444species:Archae-798;Bacteria-22429;Metazoa-974;Fungi-991;Plants-531;Viruses-0;OtherEukaryotes-9610(source:NCBIBLink).	AT2G12462.1 | Symbols: | BEST Arabidopsis thaliana protein match is: Sterile alpha motif (SAM) domain-containing protein (TAIR:AT1G15760.1); Has 35333 Blast hits to 34131 proteins in 2444 species: Archae - 798; Bacteria - 22429; Metazoa - 974; Fungi - 991	1	76.1427	0.0222921	97.163	44.584	76.143					1	88.5961	0.0360659	88.596					1	97.1627	0.0222921	97.163	1	78.3416	0.0573033	78.342	1	96.2294	0.0237926	96.229	1	76.1427	0.0690152	76.143										1	S
BESTArabidopsisthalianaproteinmatchis:Sterilealphamotif(SAM)domain-containingprotein(TAIR:AT1G15760.1);Has35333Blasthitsto34131proteinsin2444species:Archae-798;Bacteria-22429;Metazoa-974;Fungi-991;Plants-531;Viruses-0;OtherEukaryotes-9610(source:NCBIBLink).	175	BESTArabidopsisthalianaproteinmatchis:Sterilealphamotif(SAM)domain-containingprotein(TAIR:AT1G15760.1);Has35333Blasthitsto34131proteinsin2444species:Archae-798;Bacteria-22429;Metazoa-974;Fungi-991;Plants-531;Viruses-0;OtherEukaryotes-9610(source:NCBIBLink).	BESTArabidopsisthalianaproteinmatchis:Sterilealphamotif(SAM)domain-containingprotein(TAIR:AT1G15760.1);Has35333Blasthitsto34131proteinsin2444species:Archae-798;Bacteria-22429;Metazoa-974;Fungi-991;Plants-531;Viruses-0;OtherEukaryotes-9610(source:NCBIBLink).	AT2G12462.1 | Symbols: | BEST Arabidopsis thaliana protein match is: Sterile alpha motif (SAM) domain-containing protein (TAIR:AT1G15760.1); Has 35333 Blast hits to 34131 proteins in 2444 species: Archae - 798; Bacteria - 22429; Metazoa - 974; Fungi - 991	1	82.084	6.32529e-05	134.49	128.65	128.88																	1	101.631	6.32529e-05	134.49	1	82.084	8.88197e-05	128.88														1	S
BESTArabidopsisthalianaproteinmatchis:Sterilealphamotif(SAM)domain-containingprotein(TAIR:AT1G15760.1);Has35333Blasthitsto34131proteinsin2444species:Archae-798;Bacteria-22429;Metazoa-974;Fungi-991;Plants-531;Viruses-0;OtherEukaryotes-9610(source:NCBIBLink).	179	BESTArabidopsisthalianaproteinmatchis:Sterilealphamotif(SAM)domain-containingprotein(TAIR:AT1G15760.1);Has35333Blasthitsto34131proteinsin2444species:Archae-798;Bacteria-22429;Metazoa-974;Fungi-991;Plants-531;Viruses-0;OtherEukaryotes-9610(source:NCBIBLink).	BESTArabidopsisthalianaproteinmatchis:Sterilealphamotif(SAM)domain-containingprotein(TAIR:AT1G15760.1);Has35333Blasthitsto34131proteinsin2444species:Archae-798;Bacteria-22429;Metazoa-974;Fungi-991;Plants-531;Viruses-0;OtherEukaryotes-9610(source:NCBIBLink).	AT2G12462.1 | Symbols: | BEST Arabidopsis thaliana protein match is: Sterile alpha motif (SAM) domain-containing protein (TAIR:AT1G15760.1); Has 35333 Blast hits to 34131 proteins in 2444 species: Archae - 798; Bacteria - 22429; Metazoa - 974; Fungi - 991	1	71.0769	0.000437399	116.24	106.92	116.24													0.999991	50.3463	0.00247072	95.507	0.999966	44.7027	0.00247072	95.507	1	71.0769	0.000437399	116.24														1	S
BESTArabidopsisthalianaproteinmatchis:Sterilealphamotif(SAM)domain-containingprotein(TAIR:AT3G11890.2);Has52Blasthitsto14proteinsin3species:Archae-0;Bacteria-1;Metazoa-0;Fungi-0;Plants-51;Viruses-0;OtherEukaryotes-0(source:NCBIBLink).	86	BESTArabidopsisthalianaproteinmatchis:Sterilealphamotif(SAM)domain-containingprotein(TAIR:AT3G11890.2);Has52Blasthitsto14proteinsin3species:Archae-0;Bacteria-1;Metazoa-0;Fungi-0;Plants-51;Viruses-0;OtherEukaryotes-0(source:NCBIBLink).	BESTArabidopsisthalianaproteinmatchis:Sterilealphamotif(SAM)domain-containingprotein(TAIR:AT3G11890.2);Has52Blasthitsto14proteinsin3species:Archae-0;Bacteria-1;Metazoa-0;Fungi-0;Plants-51;Viruses-0;OtherEukaryotes-0(source:NCBIBLink).	AT3G11860.1 | Symbols: | BEST Arabidopsis thaliana protein match is: Sterile alpha motif (SAM) domain-containing protein (TAIR:AT3G11890.2); Has 52 Blast hits to 14 proteins in 3 species: Archae - 0; Bacteria - 1; Metazoa - 0; Fungi - 0; Plants - 51; Viru	1	135.018	3.22827e-05	135.02	130.97	135.02					1	107.646	0.000331016	107.65																	1	135.018	3.22827e-05	135.02										1	S
BESTArabidopsisthalianaproteinmatchis:U-boxdomain-containingproteinkinasefamilyprotein(TAIR:AT2G45910.1);Has232Blasthitsto229proteinsin13species:Archae-0;Bacteria-0;Metazoa-13;Fungi-0;Plants-218;Viruses-0;OtherEukaryotes-1(source:NCBIBLink).	183	BESTArabidopsisthalianaproteinmatchis:U-boxdomain-containingproteinkinasefamilyprotein(TAIR:AT2G45910.1);Has232Blasthitsto229proteinsin13species:Archae-0;Bacteria-0;Metazoa-13;Fungi-0;Plants-218;Viruses-0;OtherEukaryotes-1(source:NCBIBLink).	BESTArabidopsisthalianaproteinmatchis:U-boxdomain-containingproteinkinasefamilyprotein(TAIR:AT2G45910.1);Has232Blasthitsto229proteinsin13species:Archae-0;Bacteria-0;Metazoa-13;Fungi-0;Plants-218;Viruses-0;OtherEukaryotes-1(source:NCBIBLink).	AT3G61410.1 | Symbols: | BEST Arabidopsis thaliana protein match is: U-box domain-containing protein kinase family protein (TAIR:AT2G45910.1); Has 232 Blast hits to 229 proteins in 13 species: Archae - 0; Bacteria - 0; Metazoa - 13; Fungi - 0; Plants - 21	1	71.2023	0.00141675	97.214	68.258	97.214	1	71.2023	0.00141675	97.214																																		1	S
BESTArabidopsisthalianaproteinmatchis:U-boxdomain-containingproteinkinasefamilyprotein(TAIR:AT2G45910.1);Has232Blasthitsto229proteinsin13species:Archae-0;Bacteria-0;Metazoa-13;Fungi-0;Plants-218;Viruses-0;OtherEukaryotes-1(source:NCBIBLink).	187	BESTArabidopsisthalianaproteinmatchis:U-boxdomain-containingproteinkinasefamilyprotein(TAIR:AT2G45910.1);Has232Blasthitsto229proteinsin13species:Archae-0;Bacteria-0;Metazoa-13;Fungi-0;Plants-218;Viruses-0;OtherEukaryotes-1(source:NCBIBLink).	BESTArabidopsisthalianaproteinmatchis:U-boxdomain-containingproteinkinasefamilyprotein(TAIR:AT2G45910.1);Has232Blasthitsto229proteinsin13species:Archae-0;Bacteria-0;Metazoa-13;Fungi-0;Plants-218;Viruses-0;OtherEukaryotes-1(source:NCBIBLink).	AT3G61410.1 | Symbols: | BEST Arabidopsis thaliana protein match is: U-box domain-containing protein kinase family protein (TAIR:AT2G45910.1); Has 232 Blast hits to 229 proteins in 13 species: Archae - 0; Bacteria - 0; Metazoa - 13; Fungi - 0; Plants - 21	1	118.419	6.16885e-11	188.91	166.17	188.91					1	118.419	6.16885e-11	188.91																														1	S
BESTArabidopsisthalianaproteinmatchis:U-boxdomain-containingproteinkinasefamilyprotein(TAIR:AT2G45910.1);Has232Blasthitsto229proteinsin13species:Archae-0;Bacteria-0;Metazoa-13;Fungi-0;Plants-218;Viruses-0;OtherEukaryotes-1(source:NCBIBLink).	195	BESTArabidopsisthalianaproteinmatchis:U-boxdomain-containingproteinkinasefamilyprotein(TAIR:AT2G45910.1);Has232Blasthitsto229proteinsin13species:Archae-0;Bacteria-0;Metazoa-13;Fungi-0;Plants-218;Viruses-0;OtherEukaryotes-1(source:NCBIBLink).	BESTArabidopsisthalianaproteinmatchis:U-boxdomain-containingproteinkinasefamilyprotein(TAIR:AT2G45910.1);Has232Blasthitsto229proteinsin13species:Archae-0;Bacteria-0;Metazoa-13;Fungi-0;Plants-218;Viruses-0;OtherEukaryotes-1(source:NCBIBLink).	AT3G61410.1 | Symbols: | BEST Arabidopsis thaliana protein match is: U-box domain-containing protein kinase family protein (TAIR:AT2G45910.1); Has 232 Blast hits to 229 proteins in 13 species: Archae - 0; Bacteria - 0; Metazoa - 13; Fungi - 0; Plants - 21	0.773786	6.84469	6.17755e-14	142.99	134.68	142.99																													0.773786	6.84469	6.17755e-14	142.99						2	S
BESTArabidopsisthalianaproteinmatchis:U-boxdomain-containingproteinkinasefamilyprotein(TAIR:AT2G45910.1);Has232Blasthitsto229proteinsin13species:Archae-0;Bacteria-0;Metazoa-13;Fungi-0;Plants-218;Viruses-0;OtherEukaryotes-1(source:NCBIBLink).	197	BESTArabidopsisthalianaproteinmatchis:U-boxdomain-containingproteinkinasefamilyprotein(TAIR:AT2G45910.1);Has232Blasthitsto229proteinsin13species:Archae-0;Bacteria-0;Metazoa-13;Fungi-0;Plants-218;Viruses-0;OtherEukaryotes-1(source:NCBIBLink).	BESTArabidopsisthalianaproteinmatchis:U-boxdomain-containingproteinkinasefamilyprotein(TAIR:AT2G45910.1);Has232Blasthitsto229proteinsin13species:Archae-0;Bacteria-0;Metazoa-13;Fungi-0;Plants-218;Viruses-0;OtherEukaryotes-1(source:NCBIBLink).	AT3G61410.1 | Symbols: | BEST Arabidopsis thaliana protein match is: U-box domain-containing protein kinase family protein (TAIR:AT2G45910.1); Has 232 Blast hits to 229 proteins in 13 species: Archae - 0; Bacteria - 0; Metazoa - 13; Fungi - 0; Plants - 21	0.912818	12.131	3.93968e-15	162.22	156.5	162.22																									0.859977	9.63326	4.40294e-14	148.89					0.912818	12.131	3.93968e-15	162.22		2	S
BESTArabidopsisthalianaproteinmatchis:U-boxdomain-containingproteinkinasefamilyprotein(TAIR:AT2G45910.1);Has232Blasthitsto229proteinsin13species:Archae-0;Bacteria-0;Metazoa-13;Fungi-0;Plants-218;Viruses-0;OtherEukaryotes-1(source:NCBIBLink).	208	BESTArabidopsisthalianaproteinmatchis:U-boxdomain-containingproteinkinasefamilyprotein(TAIR:AT2G45910.1);Has232Blasthitsto229proteinsin13species:Archae-0;Bacteria-0;Metazoa-13;Fungi-0;Plants-218;Viruses-0;OtherEukaryotes-1(source:NCBIBLink).	BESTArabidopsisthalianaproteinmatchis:U-boxdomain-containingproteinkinasefamilyprotein(TAIR:AT2G45910.1);Has232Blasthitsto229proteinsin13species:Archae-0;Bacteria-0;Metazoa-13;Fungi-0;Plants-218;Viruses-0;OtherEukaryotes-1(source:NCBIBLink).	AT3G61410.1 | Symbols: | BEST Arabidopsis thaliana protein match is: U-box domain-containing protein kinase family protein (TAIR:AT2G45910.1); Has 232 Blast hits to 229 proteins in 13 species: Archae - 0; Bacteria - 0; Metazoa - 13; Fungi - 0; Plants - 21	0.985921	18.6366	3.93968e-15	162.22	156.5	142.99																									0.974459	15.6809	4.40294e-14	148.89	0.985921	18.6366	6.17755e-14	142.99	0.971528	15.2464	3.93968e-15	162.22		2	S
BET1P/SFT1P-likeprotein14A	27	BET1P/SFT1P-likeprotein14A	BET1P/SFT1P-likeprotein14A	AT3G58170.1 | Symbols: ATBS14A, ATBET11, BET11, BS14A | BET1P/SFT1P-like protein 14A | chr3:21542632-21543775 REVERSE LENGTH=122	0.614614	2.16805	0.000145302	85.231	75.574	85.231																					0.614614	2.16805	0.000145302	85.231														1	S
BET1P/SFT1P-likeprotein14A	28	BET1P/SFT1P-likeprotein14A	BET1P/SFT1P-likeprotein14A	AT3G58170.1 | Symbols: ATBS14A, ATBET11, BET11, BS14A | BET1P/SFT1P-like protein 14A | chr3:21542632-21543775 REVERSE LENGTH=122	0.99667	26.3093	9.39224e-11	156.29	146.75	156.29	0.979123	18.3425	5.03386e-09	139.78	0.99667	26.3093	9.39224e-11	156.29	0.970368	16.2329	1.63185e-08	133.21	0.8185	7.32376	5.01749e-05	95.5									0.918805	11.1194	6.69871e-07	117.03	0.783363	6.35893	0.000165387	83.063	0.806895	6.48488	3.20409e-05	97.457		1	S
BET1P/SFT1P-likeprotein14A	56	BET1P/SFT1P-likeprotein14A	BET1P/SFT1P-likeprotein14A	AT3G58170.1 | Symbols: ATBS14A, ATBET11, BET11, BS14A | BET1P/SFT1P-like protein 14A | chr3:21542632-21543775 REVERSE LENGTH=122	1	90.2582	4.30584e-08	142.23	131.28	107.33	1	84.2314	7.39323e-05	96.234	1	95.535	5.69256e-06	113.36	1	116.936	6.15036e-07	134.58													1	107.576	4.30584e-08	142.23	1	90.9088	5.61488e-06	113.51	1	90.2582	1.89263e-07	114.75		1	S
beta-amylase1	55	beta-amylase1	beta-amylase1	AT3G23920.1 | Symbols: BAM1, BMY7, TR-BAMY | beta-amylase 1 | chr3:8641722-8644199 FORWARD LENGTH=575	0.998835	29.3393	2.95702e-18	173.77	165.36	152.89	0.9965	24.5475	2.87379e-14	153.97	0.986863	18.7687	3.77613e-18	170.79	0.994855	22.8644	2.95702e-18	173.77	0.998773	29.1089	5.66904e-14	144.68	0.969053	14.9618	5.24713e-10	132.51	0.998835	29.3393	3.19926e-14	152.89	0.997971	27.0591	4.3115e-14	149.19	0.982627	17.526	1.01455e-09	123.14	0.992667	21.3115	4.92014e-14	147.17		2	S
beta-amylase1	59	beta-amylase1	beta-amylase1	AT3G23920.1 | Symbols: BAM1, BMY7, TR-BAMY | beta-amylase 1 | chr3:8641722-8644199 FORWARD LENGTH=575	0.999991	51.0259	2.95702e-18	173.77	165.36	147.17	0.999879	39.2808	2.87379e-14	153.97	0.99963	34.44	3.77613e-18	170.79	0.99974	35.8588	2.95702e-18	173.77	0.998933	29.715	5.66904e-14	144.68	0.999968	46.1457	5.24713e-10	132.51	0.999636	34.4119	3.19926e-14	152.89	0.999991	50.6205	4.3115e-14	149.19	0.999875	40.79	1.01455e-09	123.14	0.999991	51.0259	4.92014e-14	147.17		2	S
beta-amylase7	177	beta-amylase7	beta-amylase7	AT2G45880.1 | Symbols: BMY4, BAM7 | beta-amylase 7 | chr2:18878674-18881824 REVERSE LENGTH=691	0.999931	44.7155	3.65382e-14	168.27	155.38	168.27	0.745397	5.1365	6.79757e-07	117.37					0.999786	40.3166	1.64046e-10	151.96	0.965887	15.6392	2.69074e-08	128.38	0.720242	5.06491	3.37547e-07	119.62	0.999571	36.5681	5.12558e-09	139.98	0.999931	44.7155	3.65382e-14	168.27	0.996843	27.9419	2.19062e-06	107.45	0.999238	32.8283	1.31396e-10	154.26		1	S
beta-ketoacylreductase1	314	beta-ketoacylreductase1	beta-ketoacylreductase1	AT1G67730.1 | Symbols: YBR159, KCR1, ATKCR1 | beta-ketoacyl reductase 1 | chr1:25391676-25393365 FORWARD LENGTH=318	1	93.9279	0.00803755	108.98	75.109	93.928					1	68.1321	0.0130169	68.132					1	55.721	0.0258546	55.721	1	69.7857	0.00803755	108.98					1	93.9279	0.0170931	93.928	1	75.6522	0.0716277	75.652						1	S
binding	28	binding	binding	AT1G79150.1 | Symbols: | binding | chr1:29772716-29777874 REVERSE LENGTH=830	1	122.349	3.2854e-15	129.51	108.85	122.35	1	125.619	4.26592e-15	125.62	1	128.026	3.65947e-15	128.03	1	96.1228	5.62851e-08	96.123	1	86.0761	1.82455e-07	86.076	1	64.583	3.2854e-15	129.51	1	50.5931	6.10062e-11	109.14	1	99.5357	1.34254e-08	99.536	1	80.1174	2.57287e-07	80.117	1	122.349	5.08977e-15	122.35		1	S
binding;RNAbinding	1175	binding;RNAbinding	binding;RNAbinding	AT2G39260.1 | Symbols: | binding;RNA binding | chr2:16392288-16399588 REVERSE LENGTH=1181	0.999999	62.4121	0.000607405	81.656	75.624	81.656																													0.999999	62.4121	0.000607405	81.656						1	S
binding;RNAbinding	10	binding;RNAbinding	binding;RNAbinding	AT2G39260.1 | Symbols: | binding;RNA binding | chr2:16392288-16399588 REVERSE LENGTH=1181	0.999988	49.239	7.71101e-59	256.73	244.5	177.82	0.999914	40.669	3.48542e-38	211.49	0.999807	37.1504	7.71101e-59	256.73	0.997261	25.6117	1.92427e-38	209.62	0.999878	39.1416	6.56722e-31	199.37	0.987481	18.9694	1.27677e-17	154.77	0.999988	49.239	1.33321e-24	177.82	0.999986	48.5117	1.22135e-30	194.11	0.99449	22.5647	1.35004e-12	138.92	0.999151	30.7065	2.0458e-30	186.44		1	S
binding;RNAbinding	461	binding;RNAbinding	binding;RNAbinding	AT2G39260.1 | Symbols: | binding;RNA binding | chr2:16392288-16399588 REVERSE LENGTH=1181	1	147.744	2.57581e-05	164.97	123.32	147.74	1	147.744	0.000209815	147.74	1	154.241	0.000134836	154.24	1	133.807	0.000440726	133.81									1	164.971	2.57581e-05	164.97					1	148.557	0.00020043	148.56	1	147.744	0.000209815	147.74		1	S
bindingpartnerofacd111	249	bindingpartnerofacd111	bindingpartnerofacd111	AT5G16840.1 | Symbols: BPA1 | binding partner of acd11 1 | chr5:5536042-5538026 FORWARD LENGTH=259	0.992646	24.8663	1.70037e-37	182.37	178.47	97.744	0.975366	17.1939	1.70037e-37	182.37	0.990648	23.9939	9.02921e-14	115.21	0.986986	20.9728	6.30417e-20	138.12	0.992646	24.8663	5.82109e-09	97.744	0.957492	16.5152	2.64417e-27	153.04	0.948623	15.9842	4.08347e-27	147.33	0.662396	6.13136	1.21532e-36	169.22	0.951713	15.2153	4.21727e-07	78.915	0.928713	12.9885	6.10822e-09	95.316		1	S
bindingpartnerofacd111	157	bindingpartnerofacd111	bindingpartnerofacd111	AT5G16840.1 | Symbols: BPA1 | binding partner of acd11 1 | chr5:5536042-5538026 FORWARD LENGTH=259	0.973802	15.702	4.64191e-05	119.88	67.188	106.93					0.973802	15.702	0.000126747	106.93	0.658478	2.85124	4.64191e-05	119.88																										1	S
bindingtoTOMVRNA1L(longform)	11	bindingtoTOMVRNA1L(longform)	bindingtoTOMVRNA1L(longform)	AT5G04430.2 | Symbols: BTR1, BTR1L | binding to TOMV RNA 1L (long form) | chr5:1250602-1253523 REVERSE LENGTH=334	1	68.2949	2.31464e-27	210.09	200.17	168.05	0.999987	48.9136	1.92221e-20	197.49	0.999995	53.6132	3.54175e-11	156.49	0.999545	33.4501	1.40363e-14	166.92	0.999999	62.9734	2.31464e-27	210.09	1	68.2949	1.31369e-14	168.05	0.999995	53.6132	3.73105e-11	156.11	1	64.5226	1.52064e-14	165.45	0.999999	61.401	9.15907e-15	173.03	0.999999	61.401	9.15907e-15	173.03		1	S
bindingtoTOMVRNA1L(longform)	19	bindingtoTOMVRNA1L(longform)	bindingtoTOMVRNA1L(longform)	AT5G04430.2 | Symbols: BTR1, BTR1L | binding to TOMV RNA 1L (long form) | chr5:1250602-1253523 REVERSE LENGTH=334	1	81.1095	4.74121e-36	233.85	218.51	163.01	0.999997	55.1132	3.48485e-20	199.5	0.999996	53.114	9.0278e-20	189.99	0.999999	63.4392	5.26814e-12	130.01	0.999997	52.5448	6.59258e-27	207.24	0.999994	52.2029	2.2409e-20	201.64	1	77.7477	4.0412e-24	190.8	1	81.1095	2.66602e-27	218.69	0.999994	52.259	1.94284e-17	175.86	1	70.913	4.74121e-36	233.85		1;2;3	S
bindingtoTOMVRNA1L(longform)	25	bindingtoTOMVRNA1L(longform)	bindingtoTOMVRNA1L(longform)	AT5G04430.2 | Symbols: BTR1, BTR1L | binding to TOMV RNA 1L (long form) | chr5:1250602-1253523 REVERSE LENGTH=334	0.999764	36.5362	1.27208e-31	204.23	196.16	72.073	0.787101	5.70735	2.37069e-17	146.34	0.880077	8.65943	3.10123e-12	135.02	0.991754	23.4046	8.63541e-25	179.92	0.9987	29.6189	3.96499e-11	124.31	0.999764	36.5362	3.27605e-12	133.8	0.999099	33.0652	2.66585e-17	147.03	0.996416	25.5135	1.27208e-31	204.23	0.531035	0.539548	7.82143e-06	84.097	0.686315	4.39764	2.2248e-11	132.36		1;2;3	S
bindingtoTOMVRNA1L(longform)	26	bindingtoTOMVRNA1L(longform)	bindingtoTOMVRNA1L(longform)	AT5G04430.2 | Symbols: BTR1, BTR1L | binding to TOMV RNA 1L (long form) | chr5:1250602-1253523 REVERSE LENGTH=334	0.999864	39.2319	1.83378e-47	238.05	223.39	72.073	0.968864	14.93	3.27735e-36	238.05	0.955887	13.3584	1.83378e-47	229.56	0.991754	23.4046	1.5088e-17	154.19	0.999353	33.5381	2.98183e-24	195.18	0.999864	39.2319	3.26859e-24	189.57	0.999062	33.0652	5.83793e-36	230.71	0.995735	24.3029	3.87263e-20	198.84	0.947212	12.5392	7.22901e-18	158.61	0.917546	10.4642	1.43938e-18	185.25		1;2;3	S
bindingtoTOMVRNA1L(longform)	30	bindingtoTOMVRNA1L(longform)	bindingtoTOMVRNA1L(longform)	AT5G04430.2 | Symbols: BTR1, BTR1L | binding to TOMV RNA 1L (long form) | chr5:1250602-1253523 REVERSE LENGTH=334	0.999995	53.3617	2.98183e-24	171	163.43	169.7	0.999994	52.0732	7.067e-18	158.72	0.999981	48.0555	2.25299e-17	148.19	0.999994	52.3282	1.5088e-17	154.19	0.999992	51.0898	2.98183e-24	171	0.999995	53.3617	3.26859e-24	169.7	0.999965	44.6393	2.75129e-17	146.5	0.999948	44.1151	3.43352e-16	159.98	0.998156	29.0963	2.24911e-05	82.639	0.999885	39.5282	4.67361e-12	131.2		1;2;3	S
BLISTER	665	BLISTER	BLISTER	AT3G23980.1 | Symbols: BLI, KOS1 | BLISTER | chr3:8662818-8667440 REVERSE LENGTH=714	1	80.6231	0.00125185	95.498	74.628	80.623													1	65.1716	0.026845	65.172	1	95.4983	0.00125185	95.498	1	80.6231	0.00516817	80.623														1	S
BLISTER	144	BLISTER	BLISTER	AT3G23980.1 | Symbols: BLI, KOS1 | BLISTER | chr3:8662818-8667440 REVERSE LENGTH=714	0.988827	20.7915	0.0159163	88.495	78.081	88.495	0.988827	20.7915	0.0159163	88.495																																		1	S
botrytis-inducedkinase1	71	botrytis-inducedkinase1	botrytis-inducedkinase1	AT2G39660.1 | Symbols: BIK1 | botrytis-induced kinase1 | chr2:16531943-16533601 FORWARD LENGTH=395	1	64.1035	0.0128381	64.104	52.891	64.104									1	64.1035	0.0128381	64.104									1	43.1755	0.0290295	43.175														1	S
botrytis-inducedkinase1	28	botrytis-inducedkinase1	botrytis-inducedkinase1	AT2G39660.1 | Symbols: BIK1 | botrytis-induced kinase1 | chr2:16531943-16533601 FORWARD LENGTH=395	0.814403	7.38097	1.37755e-05	141.34	131.91	123.29	0.637764	4.55637	0.0073042	89.136	0.737426	5.79784	0.00261472	97.767	0.684748	3.43127	0.00032189	118.52	0.814403	7.38097	0.000177765	123.29					0.667983	5.23223	0.00320895	96.673	0.733801	6.20387	1.37755e-05	141.34										1	S
Brassinosteroidsignallingpositiveregulator(BZR1)familyprotein	273	Brassinosteroidsignallingpositiveregulator(BZR1)familyprotein	Brassinosteroidsignallingpositiveregulator(BZR1)familyprotein	AT1G75080.1 | Symbols: BZR1 | Brassinosteroid signalling positive regulator (BZR1) family protein | chr1:28185709-28187063 FORWARD LENGTH=336	0.700408	6.51183	3.27787e-12	126.27	118.94	126.27					0.700408	6.51183	3.27787e-12	126.27																														1	S
Brassinosteroidsignallingpositiveregulator(BZR1)familyprotein	173	Brassinosteroidsignallingpositiveregulator(BZR1)familyprotein	Brassinosteroidsignallingpositiveregulator(BZR1)familyprotein	AT1G75080.1 | Symbols: BZR1 | Brassinosteroid signalling positive regulator (BZR1) family protein | chr1:28185709-28187063 FORWARD LENGTH=336	0.838988	6.9275	0.000147821	93.381	83.055	93.381													0.776565	5.53603	0.0164534	52.498																	0.838988	6.9275	0.000147821	93.381		2	S
Brassinosteroidsignallingpositiveregulator(BZR1)familyprotein	181	Brassinosteroidsignallingpositiveregulator(BZR1)familyprotein	Brassinosteroidsignallingpositiveregulator(BZR1)familyprotein	AT1G75080.1 | Symbols: BZR1 | Brassinosteroid signalling positive regulator (BZR1) family protein | chr1:28185709-28187063 FORWARD LENGTH=336	0.640706	4.02734	0.000147821	93.381	83.055	93.381													0.551096	2.3999	0.0164534	52.498																	0.640706	4.02734	0.000147821	93.381		2	S
breastbasicconserved1	137	breastbasicconserved1	breastbasicconserved1	AT3G49010.1 | Symbols: ATBBC1, BBC1, RSU2 | breast basic conserved 1 | chr3:18166971-18168047 REVERSE LENGTH=206	0.593099	1.63639	1.50604e-79	271.92	259.76	201.61	0.5	0	4.881e-46	218.88	0.547146	0.82148	1.2484e-45	207.07	0.593099	1.63639	2.73019e-37	201.61	0.536146	0.634716	8.8418e-28	171	0.5	0	9.45227e-28	170.06	0.5	0	5.46223e-37	197.72	0.5	0	1.50604e-79	271.92	0.5	0	3.75356e-28	178.77	0.589027	1.56321	7.33718e-46	215.06		1	S
breastcancerassociatedRING1	226	breastcancerassociatedRING1	breastcancerassociatedRING1	AT1G04020.2 | Symbols: ATBARD1, BARD1 | breast cancer associated RING 1 | chr1:1036610-1040045 FORWARD LENGTH=713	0.604452	1.84628	0.0230477	48.616	42.534	48.616																	0.604452	1.84628	0.0230477	48.616																		1	S
BREVISRADIX-like1	100	BREVISRADIX-like1	BREVISRADIX-like1	AT2G35600.1 | Symbols: ATBRXL1, BRXL1 | BREVIS RADIX-like 1 | chr2:14941092-14943281 REVERSE LENGTH=331	0.843725	7.40864	0.0085724	67.927	54.062	63.923	0.468776	0	0.0531037	43.991									0.843725	7.40864	0.0108879	63.923	0.7048	3.88371	0.0122868	61.503	0.710939	3.98046	0.0085724	67.927														1	S
BRI1like	1146	BRI1like	BRI1like	AT1G55610.1 | Symbols: BRL1 | BRI1 like | chr1:20779874-20783374 REVERSE LENGTH=1166	0.997482	25.9848	1.06554e-05	116.79	103.67	107.69													0.997482	25.9848	2.28214e-05	107.69	0.997176	25.4792	1.06554e-05	116.79	0.99312	21.5981	0.000931264	79.394														1	S
BRI1like	821	BRI1like	BRI1like	AT1G55610.1 | Symbols: BRL1 | BRI1 like | chr1:20779874-20783374 REVERSE LENGTH=1166	0.559258	2.1303	7.3026e-06	134.37	125.55	134.37													0.444165	0.959459	2.12917e-05	120.92	0.543012	2.29457	2.64055e-05	119.77	0.559258	2.1303	7.3026e-06	134.37									0.454238	0	0.00347142	77.078		1	S
BRI1like	823	BRI1like	BRI1like	AT1G55610.1 | Symbols: BRL1 | BRI1 like | chr1:20779874-20783374 REVERSE LENGTH=1166	0.454238	0	0.00347142	77.078	57.816	77.078																																	0.454238	0	0.00347142	77.078			S
BRI1-like2	1142	BRI1-like2	BRI1-like2	AT2G01950.1 | Symbols: VH1, BRL2 | BRI1-like 2 | chr2:440805-444236 REVERSE LENGTH=1143	0.990148	20.2928	0.0456218	55.213	44.062	55.213					0.990148	20.2928	0.0456218	55.213																														1	S
BRI1-like3	1099	BRI1-like3	BRI1-like3	AT3G13380.1 | Symbols: BRL3 | BRI1-like 3 | chr3:4347240-4350734 FORWARD LENGTH=1164	1	88.0651	0.00221183	93.623	79.614	93.623													1	88.0651	0.00221183	93.623																						1	S
BRI1-like3	820	BRI1-like3	BRI1-like3	AT3G13380.1 | Symbols: BRL3 | BRI1-like 3 | chr3:4347240-4350734 FORWARD LENGTH=1164	0.689078	5.72995	1.27718e-07	151.22	127.8	151.22																	0.479253	3.6706	2.19084e-06	140.27	0.689078	5.72995	1.27718e-07	151.22														1	S
BRI1-like3	822	BRI1-like3	BRI1-like3	AT3G13380.1 | Symbols: BRL3 | BRI1-like 3 | chr3:4347240-4350734 FORWARD LENGTH=1164	0.479632	2.433	1.30746e-05	127.71	96.527	127.71													0.479632	2.433	1.30746e-05	127.71																							S
BRI1suppressor1(BSU1)-like1	522	BRI1suppressor1(BSU1)-like1	BRI1suppressor1(BSU1)-like1	AT4G03080.1 | Symbols: BSL1 | BRI1 suppressor 1 (BSU1)-like 1 | chr4:1359935-1365166 REVERSE LENGTH=881	1	72.23	0.00367019	85.813	74.457	72.23	1	85.8127	0.00367019	85.813	1	74.9406	0.0484315	74.941					1	68.3707	0.0699546	68.371	1	70.8162	0.0619429	70.816	1	71.7079	0.0590217	71.708	1	80.4546	0.027019	80.455	1	66.2987	0.0767423	66.299	1	72.23	0.0573114	72.23		1	S
BRI1suppressor1(BSU1)-like1	491	BRI1suppressor1(BSU1)-like1	BRI1suppressor1(BSU1)-like1	AT4G03080.1 | Symbols: BSL1 | BRI1 suppressor 1 (BSU1)-like 1 | chr4:1359935-1365166 REVERSE LENGTH=881	1	226.89	2.26877e-97	352.74	328.63	276.25	1	267.229	1.3468e-82	339.56	1	249.765	2.39053e-56	306.06	1	238.874	1.9595e-44	281.19	1	222.058	1.5381e-34	260.5	1	276.41	1.99125e-82	333.44	1	251.365	2.60461e-56	305.67	1	227.443	1.54898e-44	282.91	1	304.21	2.26877e-97	352.74	1	226.89	3.14061e-44	276.25		1	S
BRI1suppressor1(BSU1)-like2	974	BRI1suppressor1(BSU1)-like2	BRI1suppressor1(BSU1)-like2	AT1G08420.1 | Symbols: BSL2 | BRI1 suppressor 1 (BSU1)-like 2 | chr1:2649959-2656564 FORWARD LENGTH=1018	0.897534	9.46876	1.11333e-06	103.17	98.553	85.619	0.865803	8.16419	0.000128706	90.754	0.497471	0	0.000208354	84.508	0.49599	0	0.000315428	79.317	0.602242	2.04817	0.00063084	77.191	0.511448	0.226296	9.24894e-05	90.561	0.897534	9.46876	0.000194177	85.619	0.854164	8.81039	3.07476e-06	101.39	0.639932	2.49932	1.11333e-06	103.17	0.494963	0	0.00104076	74.428		1	S
BRI1suppressor1(BSU1)-like2	975	BRI1suppressor1(BSU1)-like2	BRI1suppressor1(BSU1)-like2	AT1G08420.1 | Symbols: BSL2 | BRI1 suppressor 1 (BSU1)-like 2 | chr1:2649959-2656564 FORWARD LENGTH=1018	0.833736	7.07193	2.70833e-05	95.5	86.899	83.776	0.779881	5.73645	5.00371e-05	90.968	0.788713	5.73645	5.00371e-05	90.968	0.828346	6.8684	0.000315428	79.317	0.750043	4.78183	2.70833e-05	95.5	0.495096	0	0.000131166	90.561	0.786897	5.68827	8.64607e-05	83.776									0.833736	7.07193	8.64607e-05	83.776		1	S
BRI1suppressor1(BSU1)-like2;BRI1suppressor1(BSU1)-like3	658;647	BRI1suppressor1(BSU1)-like2;BRI1suppressor1(BSU1)-like3	BRI1suppressor1(BSU1)-like2	AT1G08420.1 | Symbols: BSL2 | BRI1 suppressor 1 (BSU1)-like 2 | chr1:2649959-2656564 FORWARD LENGTH=1018;AT2G27210.1 | Symbols: BSL3 | BRI1 suppressor 1 (BSU1)-like 3 | chr2:11630188-11636182 FORWARD LENGTH=1006	1	44.132	0.00205244	107.51	90.274	44.132	0.999995	53.2365	0.0080375	86.879	1	53.3001	0.0132821	78.136	0.999995	52.5999	0.00824445	86.344	0.999981	47.1159	0.0104067	80.758	0.999992	51.0925	0.011354	79.311	0.99998	47.014	0.0104067	80.758	0.999997	55.7489	0.00205244	107.51	0.999974	45.9098	0.0162944	76.302	1	44.132	0.00548359	93.477		1;2	S
BRI1suppressor1(BSU1)-like2;BRI1suppressor1(BSU1)-like3	661;650	BRI1suppressor1(BSU1)-like2;BRI1suppressor1(BSU1)-like3	BRI1suppressor1(BSU1)-like2	AT1G08420.1 | Symbols: BSL2 | BRI1 suppressor 1 (BSU1)-like 2 | chr1:2649959-2656564 FORWARD LENGTH=1018;AT2G27210.1 | Symbols: BSL3 | BRI1 suppressor 1 (BSU1)-like 3 | chr2:11630188-11636182 FORWARD LENGTH=1006	1	44.132	0.0378214	53.3	19.332	44.132					1	53.3001	0.0378214	53.3																									1	44.132	0.0764836	44.132		2	S
BRI1suppressor1(BSU1)-like2;BRI1suppressor1(BSU1)-like3	627;616	BRI1suppressor1(BSU1)-like2;BRI1suppressor1(BSU1)-like3	BRI1suppressor1(BSU1)-like2	AT1G08420.1 | Symbols: BSL2 | BRI1 suppressor 1 (BSU1)-like 2 | chr1:2649959-2656564 FORWARD LENGTH=1018;AT2G27210.1 | Symbols: BSL3 | BRI1 suppressor 1 (BSU1)-like 3 | chr2:11630188-11636182 FORWARD LENGTH=1006	1	261.317	5.85452e-83	346.78	327.8	261.32	1	129.006	2.40951e-69	326.99	1	131.556	1.69656e-36	268.33	1	240.312	2.04902e-26	240.31	1	164.529	1.65067e-82	336.67	1	129.378	5.85452e-83	346.78	1	139.582	9.17574e-35	263.7	1	271.073	1.0361e-55	291.68	1	151.664	2.18331e-15	201.38	1	261.317	1.49148e-34	261.32		1	S
BRI1suppressor1(BSU1)-like2;BRI1suppressor1(BSU1)-like3	397;386	BRI1suppressor1(BSU1)-like2;BRI1suppressor1(BSU1)-like3	BRI1suppressor1(BSU1)-like2	AT1G08420.1 | Symbols: BSL2 | BRI1 suppressor 1 (BSU1)-like 2 | chr1:2649959-2656564 FORWARD LENGTH=1018;AT2G27210.1 | Symbols: BSL3 | BRI1 suppressor 1 (BSU1)-like 3 | chr2:11630188-11636182 FORWARD LENGTH=1006	0.980592	17.0358	0.027077	85.676	60.117	80.455	0.973927	15.7242	0.0287968	83.948									0.971403	15.3112	0.0442352	76.221					0.980592	17.0358	0.0322734	80.455	0.96414	14.2963	0.027077	85.676										1	S
BRI1suppressor1(BSU1)-like3	964	BRI1suppressor1(BSU1)-like3	BRI1suppressor1(BSU1)-like3	AT2G27210.1 | Symbols: BSL3 | BRI1 suppressor 1 (BSU1)-like 3 | chr2:11630188-11636182 FORWARD LENGTH=1006	0.929189	11.3538	2.70833e-05	95.5	95.5	87.654	0.496558	0	0.0236076	60.209	0.929189	11.3538	6.68189e-05	87.654	0.750285	4.78183	2.70833e-05	95.5					0.813244	6.41088	8.28008e-05	84.499	0.768272	5.25974	0.000878449	66.536	0.744232	4.69475	0.00087255	74.141	0.842887	7.35921	0.00631963	55.588	0.799218	6.04137	0.000872117	66.644		1	S
bromo-adjacenthomology(BAH)domain-containingprotein	321	bromo-adjacenthomology(BAH)domain-containingprotein	bromo-adjacenthomology(BAH)domain-containingprotein	AT4G11560.1 | Symbols: | bromo-adjacent homology (BAH) domain-containing protein | chr4:7000095-7003445 REVERSE LENGTH=587	0.999891	40.2216	1.85626e-15	146.5	140.38	128.17	0.999582	34.6436	2.2085e-12	141.45	0.999068	31.0016	1.06131e-11	137.24	0.999786	37.5233	2.38735e-11	132.84	0.999891	40.2216	3.53526e-11	128.17	0.999185	33.6272	1.91646e-11	134.76	0.999628	34.3728	1.85626e-15	146.5									0.999852	41.1902	3.4417e-11	125.31		1;2	S
bromo-adjacenthomology(BAH)domain-containingprotein	11	bromo-adjacenthomology(BAH)domain-containingprotein	bromo-adjacenthomology(BAH)domain-containingprotein	AT4G11560.1 | Symbols: | bromo-adjacent homology (BAH) domain-containing protein | chr4:7000095-7003445 REVERSE LENGTH=587	1	91.4275	3.18629e-08	124.29	110.38	124.29	1	67.4386	0.000128267	82.593	1	71.6172	4.86048e-06	108.56	1	75.1223	9.10651e-06	100.56	0.999998	58.1805	5.61126e-06	100.69	1	71.4435	5.16195e-05	98.281	1	91.4275	3.18629e-08	124.29	1	65.056	0.000262969	90.614	0.999997	54.8523	0.000795205	78.078	0.999995	52.8243	0.00114481	75.479		1;2	S
bromo-adjacenthomology(BAH)domain-containingprotein	12	bromo-adjacenthomology(BAH)domain-containingprotein	bromo-adjacenthomology(BAH)domain-containingprotein	AT4G11560.1 | Symbols: | bromo-adjacent homology (BAH) domain-containing protein | chr4:7000095-7003445 REVERSE LENGTH=587	1	82.2175	5.82366e-10	145.69	133.14	124.29	1	67.4386	4.96043e-08	131.24	1	70.9333	5.03739e-08	131.06	1	72.0868	5.36802e-08	130.29	0.999999	59.3259	1.34273e-08	139.6	0.999999	61.6433	6.39169e-06	103.61	1	82.2175	3.18629e-08	124.29	1	65.1768	5.82366e-10	145.69	0.999994	52.2539	3.13238e-08	135.47	0.999995	52.8243	0.00114481	75.479		1;2	S
bromo-adjacenthomology(BAH)domain-containingprotein	28	bromo-adjacenthomology(BAH)domain-containingprotein	bromo-adjacenthomology(BAH)domain-containingprotein	AT4G11560.1 | Symbols: | bromo-adjacent homology (BAH) domain-containing protein | chr4:7000095-7003445 REVERSE LENGTH=587	1	79.2915	3.85026e-16	201.27	177.9	115.1					0.999992	50.8163	1.70182e-15	186.84	1	79.2915	6.66683e-05	115.1	0.997539	25.8511	3.5644e-07	144.72	0.999824	37.5387	8.56489e-08	159.02					0.999998	57.1704	8.46226e-05	112.12	0.999998	57.3598	1.76283e-05	129.29	0.999467	32.6994	3.85026e-16	201.27		2	S
bromo-adjacenthomology(BAH)domain-containingprotein	30	bromo-adjacenthomology(BAH)domain-containingprotein	bromo-adjacenthomology(BAH)domain-containingprotein	AT4G11560.1 | Symbols: | bromo-adjacent homology (BAH) domain-containing protein | chr4:7000095-7003445 REVERSE LENGTH=587	0.999995	53.4433	1.70182e-15	186.84	164.12	115.1					0.983062	17.6371	1.70182e-15	186.84	0.999995	53.4433	6.66683e-05	115.1	0.949324	12.7148	3.5644e-07	144.72	0.996155	24.1331	8.56489e-08	159.02	0.999992	51.1217	7.45507e-05	125.36	0.987608	19.0146	8.46226e-05	112.12	0.996991	25.2025	1.76283e-05	129.29						1;2	S
bromo-adjacenthomology(BAH)domain-containingprotein	34	bromo-adjacenthomology(BAH)domain-containingprotein	bromo-adjacenthomology(BAH)domain-containingprotein	AT4G11560.1 | Symbols: | bromo-adjacent homology (BAH) domain-containing protein | chr4:7000095-7003445 REVERSE LENGTH=587	0.992694	21.3289	3.85026e-16	201.27	177.9	201.27																																	0.992694	21.3289	3.85026e-16	201.27		2	S
bromodomainandextraterminaldomainprotein9	459	bromodomainandextraterminaldomainprotein9	bromodomainandextraterminaldomainprotein9	AT5G14270.1 | Symbols: ATBET9, BET9 | bromodomain and extraterminal domain protein 9 | chr5:4605173-4608517 FORWARD LENGTH=688	0.667848	6.22556	8.22708e-38	212.76	170.67	190.55	0.615366	4.41119	1.00941e-37	209.66	0.447744	1.31017	4.33489e-17	152.01					0.416009	0.843109	1.11975e-37	207.82	0.565926	3.31903	8.22708e-38	212.76	0.667848	6.22556	4.1403e-30	190.55					0.356164	0	1.85883e-05	83.758	0.521829	2.70502	1.68332e-30	199.41		1	S
bromodomainandextraterminaldomainprotein9	461	bromodomainandextraterminaldomainprotein9	bromodomainandextraterminaldomainprotein9	AT5G14270.1 | Symbols: ATBET9, BET9 | bromodomain and extraterminal domain protein 9 | chr5:4605173-4608517 FORWARD LENGTH=688	0.794524	5.96003	3.78769e-08	89.272	80.225	89.272																					0.794524	5.96003	3.78769e-08	89.272					0.356164	0	1.85883e-05	83.758						1	S
bromodomainandextraterminaldomainprotein9	478	bromodomainandextraterminaldomainprotein9	bromodomainandextraterminaldomainprotein9	AT5G14270.1 | Symbols: ATBET9, BET9 | bromodomain and extraterminal domain protein 9 | chr5:4605173-4608517 FORWARD LENGTH=688	0.997261	25.6114	2.44128e-06	111.63	100.19	111.63					0.997261	25.6114	2.44128e-06	111.63																														1	S
BR-signalingkinase1	352	BR-signalingkinase1	BR-signalingkinase1	AT4G35230.1 | Symbols: BSK1 | BR-signaling kinase 1 | chr4:16755325-16758041 REVERSE LENGTH=512	0.660502	2.89044	6.6079e-18	155.95	142.85	155.95																	0.499598	0	9.41667e-07	97.085	0.49974	0	1.00797e-06	96.831					0.551544	1.32731	3.74676e-06	84.573	0.660502	2.89044	6.6079e-18	155.95		1	S
BR-signalingkinase1	230	BR-signalingkinase1	BR-signalingkinase1	AT4G35230.1 | Symbols: BSK1 | BR-signaling kinase 1 | chr4:16755325-16758041 REVERSE LENGTH=512	0.999847	41.1699	4.79404e-52	279.24	258.65	279.24	0.855014	8.14009	1.09656e-11	165.49	0.999765	37.6923	5.12341e-42	261.39	0.98989	22.0206	8.85874e-33	231.58	0.967731	15.6418	2.7217e-17	195.2	0.985039	21.0377	2.87766e-25	225.21	0.989919	20.1455	1.59574e-24	219.52	0.999847	41.1699	4.79404e-52	279.24	0.986748	20.1288	6.16431e-33	236.4	0.998977	30.2155	3.22488e-42	263.99		1	S
BR-signalingkinase2	13	BR-signalingkinase2	BR-signalingkinase2	AT5G46570.1 | Symbols: BSK2 | BR-signaling kinase 2 | chr5:18894687-18897198 FORWARD LENGTH=489	0.27504	0	0.00349101	44.869	36.935	44.869																																	0.27504	0	0.00349101	44.869			S
BR-signalingkinase2	14	BR-signalingkinase2	BR-signalingkinase2	AT5G46570.1 | Symbols: BSK2 | BR-signaling kinase 2 | chr5:18894687-18897198 FORWARD LENGTH=489	0.27504	0	0.00349101	44.869	36.935	44.869																																	0.27504	0	0.00349101	44.869			S
BR-signalingkinase2	18	BR-signalingkinase2	BR-signalingkinase2	AT5G46570.1 | Symbols: BSK2 | BR-signaling kinase 2 | chr5:18894687-18897198 FORWARD LENGTH=489	0.417162	0	0.00283283	47.522	39.323	47.522									0.417162	0	0.00283283	47.522																											S
BR-signalingkinase2	25	BR-signalingkinase2	BR-signalingkinase2	AT5G46570.1 | Symbols: BSK2 | BR-signaling kinase 2 | chr5:18894687-18897198 FORWARD LENGTH=489	0.994886	23.8272	6.19032e-09	83.619	77.958	83.619					0.993836	25.1777	6.63658e-09	82.317	0.417162	0	0.00283283	47.522									0.994886	23.8272	6.19032e-09	83.619									0.606075	5.04785	3.72873e-06	73.317		1	S
BR-signalingkinase3	212	BR-signalingkinase3	BR-signalingkinase3	AT4G00710.1 | Symbols: BSK3 | BR-signaling kinase 3 | chr4:290807-293096 FORWARD LENGTH=489	0.99187	21.8243	4.2964e-33	239.75	95.48	218.16	0.969943	15.8603	3.70493e-24	210.34	0.98998	21.8642	5.55265e-19	205.27	0.955687	14.2975	2.27866e-24	216.54	0.99187	21.8243	1.90767e-24	218.16	0.94262	12.9777	3.15748e-25	225.09	0.960713	14.4237	4.2964e-33	239.75	0.945358	12.9354	1.37893e-24	220.46	0.831513	7.1412	8.56751e-18	202.25	0.977858	17.7493	2.80226e-18	204.43		1	S
BSDdomain-containingprotein	244	BSDdomain-containingprotein	BSDdomain-containingprotein	AT1G69030.1 | Symbols: | BSD domain-containing protein | chr1:25947429-25949262 REVERSE LENGTH=317	1	96.5918	1.29239e-05	138.07	100.45	138.07	1	106.926	0.00100613	106.93	1	83.9592	8.91644e-05	118.75					1	110.675	0.000283944	110.67	1	99.6279	1.69272e-05	136.57	1	110.675	0.0001742	111.3	1	106.382	0.00139721	106.38	1	105.249	0.00237844	105.25	1	96.5918	1.29239e-05	138.07		1;2	S
BSDdomain-containingprotein	304	BSDdomain-containingprotein	BSDdomain-containingprotein	AT1G69030.1 | Symbols: | BSD domain-containing protein | chr1:25947429-25949262 REVERSE LENGTH=317	1	187.604	3.51913e-13	218.56	162.76	187.6	1	164.055	2.5501e-06	164.06	1	218.562	3.51913e-13	218.56	1	161.199	5.27001e-06	161.2	1	204.073	6.38631e-10	204.07	1	181.898	3.33566e-07	181.9	1	190.239	6.88891e-09	190.24	1	168.179	2.03783e-06	168.18	1	166.603	2.23367e-06	166.6	1	187.604	8.07934e-09	187.6		1	S
BSDdomain-containingprotein	252	BSDdomain-containingprotein	BSDdomain-containingprotein	AT1G69030.1 | Symbols: | BSD domain-containing protein | chr1:25947429-25949262 REVERSE LENGTH=317	0.994029	22.2136	1.29239e-05	138.07	100.45	91.07	0.500211	0.00366521	0.00100613	94.454	0.968166	14.8306	8.91644e-05	118.75	0.828136	6.83162	0.0477677	66.989	0.80297	6.10166	0.000283944	101.68	0.987811	19.087	1.69272e-05	136.57	0.970463	15.1635	0.0001742	111.3	0.994029	22.2136	0.00139721	91.07	0.96599	14.5337	0.00237844	85.536	0.981218	17.1803	1.29239e-05	138.07		1;2	S
BSDdomain-containingprotein	10	BSDdomain-containingprotein	BSDdomain-containingprotein	AT1G69030.1 | Symbols: | BSD domain-containing protein | chr1:25947429-25949262 REVERSE LENGTH=317	1	81.3355	0.00225189	131.09	72.841	81.335	1	87.0658	0.0363154	87.066	1	131.087	0.00225189	131.09									1	83.4376	0.0427184	83.438					1	87.9419	0.0347692	87.942					1	81.3355	0.0464283	81.335		1	S
BTBandTAZdomainprotein5	35	BTBandTAZdomainprotein5	BTBandTAZdomainprotein5	AT4G37610.1 | Symbols: BT5 | BTB and TAZ domain protein 5 | chr4:17670606-17671992 REVERSE LENGTH=368	0.999958	43.7917	0.00617501	118.71	72.583	118.71																									0.999958	43.7917	0.00617501	118.71										1	S
BTB-POZandMATHdomain5	380	BTB-POZandMATHdomain5	BTB-POZandMATHdomain5	AT5G21010.1 | Symbols: ATBPM5, BPM5 | BTB-POZ and MATH domain 5 | chr5:7136062-7138374 FORWARD LENGTH=410	0.943037	12.3882	6.59141e-14	171.78	155.12	171.78					0.806112	7.44362	6.73205e-10	142.91																	0.943037	12.3882	6.59141e-14	171.78	0.333333	0	0.0644414	48.112						1	S
BTB-POZandMATHdomain5	394	BTB-POZandMATHdomain5	BTB-POZandMATHdomain5	AT5G21010.1 | Symbols: ATBPM5, BPM5 | BTB-POZ and MATH domain 5 | chr5:7136062-7138374 FORWARD LENGTH=410	0.991542	23.7801	2.13978e-10	138.07	121.19	138.07									0.962729	18.4803	0.0480511	47.754													0.921117	14.4446	8.37263e-05	94.281	0.968316	19.169	9.8121e-05	93.152	0.991542	23.7801	2.13978e-10	138.07		1	S
BTB-POZandMATHdomain5	16	BTB-POZandMATHdomain5	BTB-POZandMATHdomain5	AT5G21010.1 | Symbols: ATBPM5, BPM5 | BTB-POZ and MATH domain 5 | chr5:7136062-7138374 FORWARD LENGTH=410	0.996504	25.6922	0.00706889	101.97	59.626	101.97																									0.996504	25.6922	0.00706889	101.97										1	S
bZIPprotein	280	bZIPprotein	bZIPprotein	AT5G04840.1 | Symbols: | bZIP protein | chr5:1406005-1407648 FORWARD LENGTH=307	0.999989	51.0609	2.06645e-07	161.7	146.37	142.29	0.999954	43.392	2.06645e-07	161.7	0.999974	48.413	0.000375789	113.24	0.999207	32.5406	0.00276771	90.861	0.999956	44.257	3.17196e-05	135.5	0.998115	28.0308	0.00255063	91.939	0.998914	30.4133	0.000796845	100.94	0.999989	51.0609	3.0395e-06	142.29	0.990478	20.5121	0.00437959	82.85	0.999917	42.1632	0.000375789	113.24		1	S
bZIPtranscriptionfactorfamilyprotein	34	bZIPtranscriptionfactorfamilyprotein	bZIPtranscriptionfactorfamilyprotein	AT1G77920.1 | Symbols: | bZIP transcription factor family protein | chr1:29298959-29300607 FORWARD LENGTH=368	0.346032	0.492692	0.0395891	41.115	34.681	41.115																																	0.346032	0.492692	0.0395891	41.115			S
C2calcium/lipid-bindingandGRAMdomaincontainingprotein	157	C2calcium/lipid-bindingandGRAMdomaincontainingprotein	C2calcium/lipid-bindingandGRAMdomaincontainingprotein	AT1G03370.1 | Symbols: | C2 calcium/lipid-binding and GRAM domain containing protein | chr1:830968-834996 FORWARD LENGTH=1020	0.326999	0	2.77798e-06	78.04	71.464	78.04													0.326999	0	2.77798e-06	78.04																							S
C2calcium/lipid-bindingandGRAMdomaincontainingprotein	161	C2calcium/lipid-bindingandGRAMdomaincontainingprotein	C2calcium/lipid-bindingandGRAMdomaincontainingprotein	AT1G03370.1 | Symbols: | C2 calcium/lipid-binding and GRAM domain containing protein | chr1:830968-834996 FORWARD LENGTH=1020	0.653602	6.40751	1.33967e-12	109.27	103.11	109.27	0.435499	5.14877	0.00217707	52.577	0.653602	6.40751	1.33967e-12	109.27	0.595681	6.86908	3.61075e-08	82.384	0.326999	0	2.77798e-06	78.04	0.402698	3.93998	2.21161e-05	66.878	0.324251	0.20802	0.0053159	43.686									0.488411	5.62747	1.71318e-05	69.755		1	S
C2calcium/lipid-bindingandGRAMdomaincontainingprotein	838	C2calcium/lipid-bindingandGRAMdomaincontainingprotein	C2calcium/lipid-bindingandGRAMdomaincontainingprotein	AT1G03370.1 | Symbols: | C2 calcium/lipid-binding and GRAM domain containing protein | chr1:830968-834996 FORWARD LENGTH=1020	0.998244	27.5459	0.000173076	93.495	77.614	93.495																									0.998244	27.5459	0.000173076	93.495										1	S
C2calcium/lipid-bindingandGRAMdomaincontainingprotein	129	C2calcium/lipid-bindingandGRAMdomaincontainingprotein	C2calcium/lipid-bindingandGRAMdomaincontainingprotein	AT1G03370.1 | Symbols: | C2 calcium/lipid-binding and GRAM domain containing protein | chr1:830968-834996 FORWARD LENGTH=1020	1	95.6186	5.84442e-27	208.49	208.49	140.96	0.999937	43.1282	0.0228687	65.924	1	114.289	5.84442e-27	208.49	1	118.414	3.89287e-21	204.78	1	99.7778	1.68531e-14	175.33	1	111.537	8.25484e-20	190.55													1	95.6186	2.73849e-09	140.96		1	S
C2calcium/lipid-bindingandGRAMdomaincontainingprotein	145	C2calcium/lipid-bindingandGRAMdomaincontainingprotein	C2calcium/lipid-bindingandGRAMdomaincontainingprotein	AT1G03370.1 | Symbols: | C2 calcium/lipid-binding and GRAM domain containing protein | chr1:830968-834996 FORWARD LENGTH=1020	0.94394	16.9655	1.13806e-17	150.36	133.86	114.74					0.633474	4.15725	1.13806e-17	150.36	0.500045	3.68297	1.66517e-17	144.26																	0.94394	16.9655	8.17941e-09	114.74						1	S
C2calcium/lipid-bindingplantphosphoribosyltransferasefamilyprotein	1075	C2calcium/lipid-bindingplantphosphoribosyltransferasefamilyprotein	C2calcium/lipid-bindingplantphosphoribosyltransferasefamilyprotein	AT1G74720.1 | Symbols: QKY | C2 calcium/lipid-binding plant phosphoribosyltransferase family protein | chr1:28075173-28078418 FORWARD LENGTH=1081	0.995082	23.0611	0.0376307	99.343	48.87	99.343													0.995082	23.0611	0.0376307	99.343	0.989861	19.8957	0.0703903	89.171																		1	S
C2calcium/lipid-bindingplantphosphoribosyltransferasefamilyprotein	218	C2calcium/lipid-bindingplantphosphoribosyltransferasefamilyprotein	C2calcium/lipid-bindingplantphosphoribosyltransferasefamilyprotein	AT1G74720.1 | Symbols: QKY | C2 calcium/lipid-binding plant phosphoribosyltransferase family protein | chr1:28075173-28078418 FORWARD LENGTH=1081	0.999992	50.7574	2.42209e-05	166.14	146.38	146.9	0.999546	33.4318	0.000593981	125.97	0.999992	50.7574	0.000219548	146.9					0.99999	49.8603	0.000207914	147.91	0.999892	39.6493	0.000286174	141.71	0.999987	48.8299	2.42209e-05	166.14	0.999991	50.5769	0.000153331	152.64					0.999935	41.8754	0.000570605	127.17		1	S
C2H2-likezincfingerprotein	72	C2H2-likezincfingerprotein	C2H2-likezincfingerprotein	AT1G14580.1 | Symbols: | C2H2-like zinc finger protein | chr1:4990070-4992442 FORWARD LENGTH=467	1	69.7372	0.00173676	69.737	58.475	69.737																	1	66.264	0.00225204	66.264					1	69.7372	0.00173676	69.737										1	S
C2H2zinc-fingerproteinSERRATE(SE)	76	C2H2zinc-fingerproteinSERRATE(SE)	C2H2zinc-fingerproteinSERRATE(SE)	AT2G27100.1 | Symbols: SE | C2H2 zinc-finger protein SERRATE (SE) | chr2:11572587-11576357 FORWARD LENGTH=720	1	47.6064	1.70949e-08	191.33	178.75	47.606	1	143.973	1.68395e-07	190.26	1	79.8749	6.9776e-07	165.78	1	62.0349	1.64209e-05	134.14	1	124.385	3.4464e-05	173.04	1	119.963	1.56812e-07	160.04	1	80.7463	1.56566e-07	191.33	1	65.8954	1.70949e-08	164.3	1	143.636	8.11019e-07	143.64	1	47.6064	1.76442e-05	151.98		1	S
C2H2zinc-fingerproteinSERRATE(SE)	689	C2H2zinc-fingerproteinSERRATE(SE)	C2H2zinc-fingerproteinSERRATE(SE)	AT2G27100.1 | Symbols: SE | C2H2 zinc-finger protein SERRATE (SE) | chr2:11572587-11576357 FORWARD LENGTH=720	1	158.111	2.26539e-15	189.3	179.51	158.11	1	155.663	2.28702e-07	155.66	1	162.306	3.57311e-08	162.31	1	178.581	5.77365e-11	178.58	1	189.298	2.26539e-15	189.3	1	182.886	1.57915e-11	182.89	1	162.927	1.77096e-08	162.93	1	186.159	2.70459e-15	186.16					1	158.111	1.5759e-07	158.11		1	S
C2H2zinc-fingerproteinSERRATE(SE)	103	C2H2zinc-fingerproteinSERRATE(SE)	C2H2zinc-fingerproteinSERRATE(SE)	AT2G27100.1 | Symbols: SE | C2H2 zinc-finger protein SERRATE (SE) | chr2:11572587-11576357 FORWARD LENGTH=720	1	79.9739	0.00293279	148.69	148.69	79.974	1	77.6625	0.0117266	131.45	1	79.1482	0.0102034	137.69					1	103.7	0.00293279	103.7	1	91.5838	0.00601764	148.69	1	87.149	0.00739021	131.45	1	98.044	0.00401827	139.02	1	79.9739	0.00961088	79.974	1	134.658	0.0247667	134.66		1	S
C2H2zinc-fingerproteinSERRATE(SE)	571	C2H2zinc-fingerproteinSERRATE(SE)	C2H2zinc-fingerproteinSERRATE(SE)	AT2G27100.1 | Symbols: SE | C2H2 zinc-finger protein SERRATE (SE) | chr2:11572587-11576357 FORWARD LENGTH=720	1	113.687	0.0010689	134.84	118.84	113.69	1	134.844	0.00180239	134.84	1	120.63	0.00225325	120.63	1	117.986	0.00157278	117.99	1	117.022	0.00144427	119.34	1	115.699	0.00141885	119.6	1	126.387	0.00180239	126.39	1	131.826	0.0010689	131.83	1	100.584	0.00132097	120.63	1	113.687	0.00198204	113.69		1	S
C2H2zinc-fingerproteinSERRATE(SE)	90	C2H2zinc-fingerproteinSERRATE(SE)	C2H2zinc-fingerproteinSERRATE(SE)	AT2G27100.1 | Symbols: SE | C2H2 zinc-finger protein SERRATE (SE) | chr2:11572587-11576357 FORWARD LENGTH=720	0.995326	23.2829	0.00181266	79.81	73.373	79.81					0.945635	12.4059	0.0392813	53.946													0.995326	23.2829	0.00181266	79.81														1	S
C2H2zinc-fingerproteinSERRATE(SE)	92	C2H2zinc-fingerproteinSERRATE(SE)	C2H2zinc-fingerproteinSERRATE(SE)	AT2G27100.1 | Symbols: SE | C2H2 zinc-finger protein SERRATE (SE) | chr2:11572587-11576357 FORWARD LENGTH=720	0.72903	4.29826	0.00293522	77.72	72.441	63.128									0.665243	2.98251	0.00293522	77.72																					0.72903	4.29826	0.0114467	63.128		1	S
C2H2zinc-fingerproteinSERRATE(SE)	291	C2H2zinc-fingerproteinSERRATE(SE)	C2H2zinc-fingerproteinSERRATE(SE)	AT2G27100.1 | Symbols: SE | C2H2 zinc-finger protein SERRATE (SE) | chr2:11572587-11576357 FORWARD LENGTH=720	0.444816	1.45755	3.53551e-05	94.463	87.332	94.463	0.440552	1.35977	8.26038e-05	85.932					0.392888	1.15019	0.00144928	58.952	0.331133	0	0.0113911	58.246	0.417448	1.57652	0.000464905	84.829					0.444816	1.45755	3.53551e-05	94.463	0.382143	0.944406	0.00130302	61.222							S
C2H2zinc-fingerproteinSERRATE(SE)	295	C2H2zinc-fingerproteinSERRATE(SE)	C2H2zinc-fingerproteinSERRATE(SE)	AT2G27100.1 | Symbols: SE | C2H2 zinc-finger protein SERRATE (SE) | chr2:11572587-11576357 FORWARD LENGTH=720	0.976748	16.371	1.68632e-31	212.26	199.48	197.88	0.917368	10.4817	5.90918e-24	187.57	0.916392	10.7707	8.65505e-25	202.86	0.863113	8.3715	3.59684e-14	143.46	0.918722	11.016	4.27527e-15	161.15	0.976748	16.371	2.50986e-24	197.88	0.968254	14.8926	6.78756e-24	184.91	0.916044	10.4072	4.87314e-19	181.54	0.811838	6.96129	3.41364e-07	117.22	0.854662	7.78193	1.68632e-31	212.26		1;2	S
C2H2zinc-fingerproteinSERRATE(SE)	299	C2H2zinc-fingerproteinSERRATE(SE)	C2H2zinc-fingerproteinSERRATE(SE)	AT2G27100.1 | Symbols: SE | C2H2 zinc-finger protein SERRATE (SE) | chr2:11572587-11576357 FORWARD LENGTH=720	1	87.4114	1.68632e-31	212.26	199.48	212.26	1	79.5442	5.90918e-24	187.57	1	101.319	8.65505e-25	202.86	0.999999	61.8037	3.59684e-14	143.46	1	83.2815	4.27527e-15	161.15	1	77.3933	2.50986e-24	197.88	1	81.5635	6.78756e-24	184.91	1	86.5641	4.87314e-19	181.54	1	76.2539	3.41364e-07	117.22	1	87.4114	1.68632e-31	212.26		1;2	S
C2H2zinc-fingerproteinSERRATE(SE)	20	C2H2zinc-fingerproteinSERRATE(SE)	C2H2zinc-fingerproteinSERRATE(SE)	AT2G27100.1 | Symbols: SE | C2H2 zinc-finger protein SERRATE (SE) | chr2:11572587-11576357 FORWARD LENGTH=720	0.300353	0	9.31244e-14	115.71	101.66	115.71					0.287174	0	1.08221e-13	114.76					0.125	0	0.00424486	45.596					0.300353	0	9.31244e-14	115.71															S
C2H2zinc-fingerproteinSERRATE(SE)	22	C2H2zinc-fingerproteinSERRATE(SE)	C2H2zinc-fingerproteinSERRATE(SE)	AT2G27100.1 | Symbols: SE | C2H2 zinc-finger protein SERRATE (SE) | chr2:11572587-11576357 FORWARD LENGTH=720	0.712757	7.08853	2.98414e-27	152.95	142.79	152.95	0.602336	7.29635	2.22534e-09	95.099	0.287174	0	1.08221e-13	114.76	0.575976	6.63814	2.92589e-19	124.18	0.125	0	0.00424486	45.596	0.568303	6.86455	1.08787e-19	135.72	0.300353	0	9.31244e-14	115.71	0.517441	5.48906	5.54877e-10	99.226	0.412114	4.47844	0.00256175	47.534	0.712757	7.08853	2.98414e-27	152.95		1	S
C2H2zinc-fingerproteinSERRATE(SE)	23	C2H2zinc-fingerproteinSERRATE(SE)	C2H2zinc-fingerproteinSERRATE(SE)	AT2G27100.1 | Symbols: SE | C2H2 zinc-finger protein SERRATE (SE) | chr2:11572587-11576357 FORWARD LENGTH=720	0.207715	0	0.00314692	45.596	37.662	45.47									0.207715	0	0.00314692	45.47	0.125	0	0.00424486	45.596									0.207166	0	0.00441359	40.146											S
C2H2zinc-fingerproteinSERRATE(SE)	24	C2H2zinc-fingerproteinSERRATE(SE)	C2H2zinc-fingerproteinSERRATE(SE)	AT2G27100.1 | Symbols: SE | C2H2 zinc-finger protein SERRATE (SE) | chr2:11572587-11576357 FORWARD LENGTH=720	0.355707	0.678645	1.3749e-20	141.69	127.75	141.69									0.207715	0	0.00314692	45.47	0.355707	0.678645	1.3749e-20	141.69									0.207166	0	0.00441359	40.146											S
C2H2zinc-fingerproteinSERRATE(SE)	31	C2H2zinc-fingerproteinSERRATE(SE)	C2H2zinc-fingerproteinSERRATE(SE)	AT2G27100.1 | Symbols: SE | C2H2 zinc-finger protein SERRATE (SE) | chr2:11572587-11576357 FORWARD LENGTH=720	0.125	0	0.00424486	45.596	37.662	45.596													0.125	0	0.00424486	45.596																							S
C2H2zinc-fingerproteinSERRATE(SE)	32	C2H2zinc-fingerproteinSERRATE(SE)	C2H2zinc-fingerproteinSERRATE(SE)	AT2G27100.1 | Symbols: SE | C2H2 zinc-finger protein SERRATE (SE) | chr2:11572587-11576357 FORWARD LENGTH=720	0.125	0	0.00424486	45.596	37.662	45.596													0.125	0	0.00424486	45.596																							S
C2H2zinc-fingerproteinSERRATE(SE)	33	C2H2zinc-fingerproteinSERRATE(SE)	C2H2zinc-fingerproteinSERRATE(SE)	AT2G27100.1 | Symbols: SE | C2H2 zinc-finger protein SERRATE (SE) | chr2:11572587-11576357 FORWARD LENGTH=720	0.125	0	0.00424486	45.596	37.662	45.596													0.125	0	0.00424486	45.596																							S
C3HCzincfinger-like	388	C3HCzincfinger-like	C3HCzincfinger-like	AT1G48950.1 | Symbols: | C3HC zinc finger-like | chr1:18107063-18110108 FORWARD LENGTH=594	0.817362	6.50823	8.59772e-16	203.87	164.99	203.87									0.817362	6.50823	8.59772e-16	203.87					0.720671	4.11622	0.000189179	115.75					0.721577	4.13578	5.99424e-06	141.45					0.794117	5.86263	1.18293e-07	161.87		1	S
Ca2+activatedoutwardrectifyingK+channel6	15	Ca2+activatedoutwardrectifyingK+channel6	Ca2+activatedoutwardrectifyingK+channel6	AT4G18160.1 | Symbols: KCO6, ATTPK3, ATKCO6, TPK3 | Ca2+ activated outward rectifying K+ channel 6 | chr4:10055696-10057546 FORWARD LENGTH=436	0.999989	49.5481	1.10648e-06	114.58	108.61	114.58									0.999567	33.6868	0.00208901	65.949													0.999935	41.8954	0.000185097	82.663	0.998959	31.3821	0.0364082	44.567	0.999989	49.5481	1.10648e-06	114.58		1	S
Ca2+activatedoutwardrectifyingK+channel6	57	Ca2+activatedoutwardrectifyingK+channel6	Ca2+activatedoutwardrectifyingK+channel6	AT4G18160.1 | Symbols: KCO6, ATTPK3, ATKCO6, TPK3 | Ca2+ activated outward rectifying K+ channel 6 | chr4:10055696-10057546 FORWARD LENGTH=436	0.994793	22.8115	0.000571244	107.53	84.612	107.53																					0.843964	7.33099	0.00261482	91.62									0.994793	22.8115	0.000571244	107.53		1	S
Ca2+regulatedserine-threonineproteinkinasefamilyprotein	423	Ca2+regulatedserine-threonineproteinkinasefamilyprotein	Ca2+regulatedserine-threonineproteinkinasefamilyprotein	AT5G21326.1 | Symbols: | Ca2+regulated serine-threonine protein kinase family protein | chr5:7218081-7221743 FORWARD LENGTH=439	0.706362	5.07217	9.67147e-05	137.73	117.99	60.364					0.558619	1.39446	9.67147e-05	137.73	0.623507	2.19996	0.00786236	77.674	0.706362	5.07217	0.0211128	60.364																						1	S
calcineurinB-like3	2	calcineurinB-like3	calcineurinB-like3	AT4G26570.1 | Symbols: ATCBL3, CBL3 | calcineurin B-like 3 | chr4:13408608-13409998 REVERSE LENGTH=226	1	82.8305	0.00306513	102.06	89.102	82.831	1	94.8039	0.00498258	94.804									1	87.4846	0.00723053	87.485	1	102.062	0.00306513	102.06	1	94.8039	0.00498258	94.804	1	70.4415	0.0189834	70.441	1	82.8305	0.00865989	82.831						1	S
Calcium-bindingEFhandfamilyprotein	847	Calcium-bindingEFhandfamilyprotein	Calcium-bindingEFhandfamilyprotein	AT1G20760.1 | Symbols: | Calcium-binding EF hand family protein | chr1:7209515-7214773 FORWARD LENGTH=1019	0.999326	33.9703	0.00178206	79.652	66.671	74.772	0.986965	18.2918	0.0269189	55.885	0.999326	33.9703	0.00490681	74.772					0.971058	15.4793	0.0109004	65.467	0.995745	25.5614	0.00178206	79.652	0.998602	29.6066	0.00657955	72.175	0.970225	15.2425	0.0106826	65.805					0.95987	14.2547	0.0469019	51.147		2	S
Calcium-bindingEFhandfamilyprotein	850	Calcium-bindingEFhandfamilyprotein	Calcium-bindingEFhandfamilyprotein	AT1G20760.1 | Symbols: | Calcium-binding EF hand family protein | chr1:7209515-7214773 FORWARD LENGTH=1019	0.759867	5.33093	0.0106826	65.805	53.569	65.805																									0.759867	5.33093	0.0106826	65.805										2	S
Calcium-bindingEFhandfamilyprotein	852	Calcium-bindingEFhandfamilyprotein	Calcium-bindingEFhandfamilyprotein	AT1G20760.1 | Symbols: | Calcium-binding EF hand family protein | chr1:7209515-7214773 FORWARD LENGTH=1019	0.975768	18.2423	0.00178206	79.652	66.671	79.652	0.422971	0.571732	0.0269189	55.885	0.787882	7.6564	0.00490681	74.772					0.858022	8.05312	0.0109004	65.467	0.975768	18.2423	0.00178206	79.652	0.925165	11.7742	0.00657955	72.175									0.46068	1.81367	0.0469019	51.147		2	S
Calcium-bindingEFhandfamilyprotein	894	Calcium-bindingEFhandfamilyprotein	Calcium-bindingEFhandfamilyprotein	AT1G20760.1 | Symbols: | Calcium-binding EF hand family protein | chr1:7209515-7214773 FORWARD LENGTH=1019	0.246288	0	7.89589e-05	64.315	59.626	64.315													0.246288	0	7.89589e-05	64.315																							S
Calcium-bindingEFhandfamilyprotein	896	Calcium-bindingEFhandfamilyprotein	Calcium-bindingEFhandfamilyprotein	AT1G20760.1 | Symbols: | Calcium-binding EF hand family protein | chr1:7209515-7214773 FORWARD LENGTH=1019	0.246288	0	7.89589e-05	64.315	59.626	64.315													0.246288	0	7.89589e-05	64.315																							S
Calcium-bindingEFhandfamilyprotein	900	Calcium-bindingEFhandfamilyprotein	Calcium-bindingEFhandfamilyprotein	AT1G20760.1 | Symbols: | Calcium-binding EF hand family protein | chr1:7209515-7214773 FORWARD LENGTH=1019	1	72.07	8.32834e-41	233.57	224.75	212.37	0.999999	61.6978	3.26114e-24	193.26	0.999952	44.4566	3.47176e-10	129.11	0.999488	33.0644	3.49547e-10	129.02	0.9998	37.0383	6.46309e-07	113.86	0.999975	47.72	3.27567e-10	129.87	0.999924	41.3827	3.27567e-10	129.87	1	73.823	8.32834e-41	233.57	0.975517	16.4333	4.27363e-05	95.094	1	72.07	1.35298e-31	212.37		1	S
Calcium-bindingEFhandfamilyprotein	904	Calcium-bindingEFhandfamilyprotein	Calcium-bindingEFhandfamilyprotein	AT1G20760.1 | Symbols: | Calcium-binding EF hand family protein | chr1:7209515-7214773 FORWARD LENGTH=1019	0.333147	0	0.0239969	41.521	33.988	41.521																													0.333147	0	0.0239969	41.521							S
Calcium-bindingEFhandfamilyprotein	922	Calcium-bindingEFhandfamilyprotein	Calcium-bindingEFhandfamilyprotein	AT1G20760.1 | Symbols: | Calcium-binding EF hand family protein | chr1:7209515-7214773 FORWARD LENGTH=1019	0.999999	61.2855	6.77768e-09	183	131.16	95.507	0.998124	27.2838	7.6847e-08	167.03	0.999999	61.2855	1.93131e-06	154.65	0.999903	41.356	6.77768e-09	183	0.999982	46.8789	2.67194e-06	151.08	0.999946	40.3181	5.70651e-08	171.54	0.999937	41.4139	4.43547e-08	174.44	0.931855	12.3609	4.41251e-06	142.67	0.998457	27.7767	0.000182165	116.06	0.99997	48.6245	1.82442e-06	155.17		1;2	S
Calcium-bindingEFhandfamilyprotein	925	Calcium-bindingEFhandfamilyprotein	Calcium-bindingEFhandfamilyprotein	AT1G20760.1 | Symbols: | Calcium-binding EF hand family protein | chr1:7209515-7214773 FORWARD LENGTH=1019	0.957788	13.5881	0.00250542	130.01	85.253	99.864	0.773942	5.34637	0.00470921	112.83	0.922082	10.7319	0.00250542	130.01	0.919781	10.6228	0.00379904	117.02	0.910785	10.0898	0.00295368	120.63	0.921222	10.6797	0.00273993	123.51	0.88291	8.77399	0.00280876	121.61	0.910786	10.0898	0.00301501	120.63	0.94908	12.7044	0.00280876	121.61	0.957788	13.5881	0.00788558	99.864		1;2	S
Calcium-bindingEFhandfamilyprotein	926	Calcium-bindingEFhandfamilyprotein	Calcium-bindingEFhandfamilyprotein	AT1G20760.1 | Symbols: | Calcium-binding EF hand family protein | chr1:7209515-7214773 FORWARD LENGTH=1019	0.976688	16.4335	0.000180687	116.12	82.328	59.663									0.960503	13.8602	0.000180687	116.12					0.976688	16.4335	0.0222393	59.663									0.813056	6.4147	0.000182165	116.06	0.793054	5.83452	0.000319261	109.92		2	S
Calcium-bindingEFhandfamilyprotein	939	Calcium-bindingEFhandfamilyprotein	Calcium-bindingEFhandfamilyprotein	AT1G20760.1 | Symbols: | Calcium-binding EF hand family protein | chr1:7209515-7214773 FORWARD LENGTH=1019	1	74.7691	9.29514e-07	146.88	110.57	135.69	0.999992	51.7641	0.000526671	128.58	0.999997	54.0253	2.02276e-06	135.63	0.999997	54.3731	7.1032e-06	116.61	0.999999	59.9511	7.58172e-06	139.38	1	74.7691	9.29514e-07	135.69	0.999994	51.8101	1.10744e-05	124.81	0.999986	49.1516	3.40966e-05	128.58	0.999497	32.0897	0.000286458	89.877	1	65.6207	0.000162558	146.88		1;2	S
Calcium-bindingEFhandfamilyprotein	942	Calcium-bindingEFhandfamilyprotein	Calcium-bindingEFhandfamilyprotein	AT1G20760.1 | Symbols: | Calcium-binding EF hand family protein | chr1:7209515-7214773 FORWARD LENGTH=1019	0.912138	10.1635	9.29514e-07	135.69	120.06	116.06	0.846577	7.54774	0.000526671	80.175	0.853114	7.64098	2.02276e-06	127.32	0.808532	6.27201	7.1032e-06	116.61	0.912138	10.1635	7.58172e-06	116.06	0.821596	6.63383	9.29514e-07	135.69	0.883148	8.7866	1.10744e-05	112.06	0.873421	8.52307	3.40966e-05	100.07	0.795122	5.91319	0.000286458	89.877	0.870794	8.42656	0.000162558	94.882		2	S
Calcium-bindingEFhandfamilyprotein	974	Calcium-bindingEFhandfamilyprotein	Calcium-bindingEFhandfamilyprotein	AT1G20760.1 | Symbols: | Calcium-binding EF hand family protein | chr1:7209515-7214773 FORWARD LENGTH=1019	0.999997	55.4791	0.00145181	150.81	137.54	121.41	0.999892	40.049	0.00238908	133.23	0.999997	55.4791	0.00275367	121.41	0.999936	42.3891	0.00263612	126.39	0.999948	43.4196	0.00524203	110.38	0.999952	43.636	0.00191265	144.47	0.999977	46.7977	0.00265963	125.74	0.999994	52.5773	0.00145181	150.81	0.999953	43.6681	0.0026388	126.31	0.999961	45.2628	0.00220364	138.36		1;2	S
Calcium-bindingEFhandfamilyprotein	977	Calcium-bindingEFhandfamilyprotein	Calcium-bindingEFhandfamilyprotein	AT1G20760.1 | Symbols: | Calcium-binding EF hand family protein | chr1:7209515-7214773 FORWARD LENGTH=1019	0.901748	9.62698	0.0331275	76.165	70.685	76.165					0.896109	9.35755	0.0339344	75.849					0.901748	9.62698	0.0331275	76.165					0.88395	8.81736	0.0526322	68.548														2	S
Calcium-bindingEFhandfamilyprotein	878	Calcium-bindingEFhandfamilyprotein	Calcium-bindingEFhandfamilyprotein	AT1G20760.1 | Symbols: | Calcium-binding EF hand family protein | chr1:7209515-7214773 FORWARD LENGTH=1019	1	111.82	7.94768e-05	111.82	83.938	111.82	1	96.6681	0.00206755	96.668	1	109.478	0.00925973	109.48	1	111.82	0.0084773	111.82	1	108.303	0.000470198	108.3	1	109.478	0.0029977	109.48	1	111.82	7.94768e-05	111.82	1	109.478	0.00925973	109.48	1	102.622	0.0115505	102.62	1	111.82	0.0084773	111.82		1;2	S
Calcium-bindingEFhandfamilyprotein	883	Calcium-bindingEFhandfamilyprotein	Calcium-bindingEFhandfamilyprotein	AT1G20760.1 | Symbols: | Calcium-binding EF hand family protein | chr1:7209515-7214773 FORWARD LENGTH=1019	0.996038	24.0035	7.94768e-05	100.02	91.898	89.859	0.962105	14.0464	0.00206755	77.506									0.996038	24.0035	0.000470198	89.859	0.976493	16.1846	0.0029977	73.722	0.988718	19.4267	7.94768e-05	100.02					0.952142	12.9858	0.0337551	50.87	0.942986	12.1464	0.0590001	43.116		2	S
Calcium-bindingEFhandfamilyprotein	957	Calcium-bindingEFhandfamilyprotein	Calcium-bindingEFhandfamilyprotein	AT1G20760.1 | Symbols: | Calcium-binding EF hand family protein | chr1:7209515-7214773 FORWARD LENGTH=1019	0.999964	44.0656	2.54183e-07	159.69	135.09	159.69	0.999716	35.7135	0.000360107	108.09	0.997073	27.4096	0.000400057	106.3	0.999434	33.1927	0.000139449	117.97	0.995987	24.5688	0.000432228	111.12	0.999909	41.5465	3.22769e-05	131.29	0.998426	27.4689	2.79002e-05	132.88	0.988137	18.1002	0.000311792	110.25	0.950634	10.9396	0.00167591	91.845	0.999964	44.0656	2.54183e-07	159.69		1;2	S
Calcium-bindingEFhandfamilyprotein	960	Calcium-bindingEFhandfamilyprotein	Calcium-bindingEFhandfamilyprotein	AT1G20760.1 | Symbols: | Calcium-binding EF hand family protein | chr1:7209515-7214773 FORWARD LENGTH=1019	0.650196	2.64968	2.79002e-05	132.88	116.94	110.25	0.60159	1.78975	0.000360107	108.09																	0.621531	2.15187	2.79002e-05	132.88	0.650196	2.64968	0.000311792	110.25	0.593878	1.36875	0.00167591	91.845						2	S
Calcium-bindingEFhandfamilyprotein	961	Calcium-bindingEFhandfamilyprotein	Calcium-bindingEFhandfamilyprotein	AT1G20760.1 | Symbols: | Calcium-binding EF hand family protein | chr1:7209515-7214773 FORWARD LENGTH=1019	0.78798	5.7202	2.54183e-07	159.69	135.09	106.3					0.78798	5.7202	0.000400057	106.3	0.65237	2.73484	0.000139449	117.97	0.672719	3.14956	0.000432228	104.86	0.761565	5.04412	3.22769e-05	131.29													0.652277	2.73195	2.54183e-07	159.69		2	S
Calcium-bindingEFhandfamilyprotein	769	Calcium-bindingEFhandfamilyprotein	Calcium-bindingEFhandfamilyprotein	AT1G20760.1 | Symbols: | Calcium-binding EF hand family protein | chr1:7209515-7214773 FORWARD LENGTH=1019	0.725817	6.67087	1.23154e-14	168.99	148.37	168.99									0.573729	1.59379	0.000255415	78.674	0.725817	6.67087	1.23154e-14	168.99																	0.49094	0	8.58234e-07	113.51		1	S
Calcium-bindingEFhandfamilyprotein	773	Calcium-bindingEFhandfamilyprotein	Calcium-bindingEFhandfamilyprotein	AT1G20760.1 | Symbols: | Calcium-binding EF hand family protein | chr1:7209515-7214773 FORWARD LENGTH=1019	0.994304	21.9275	8.34129e-15	174	160.81	86.141	0.889255	9.05881	8.34129e-15	174	0.750755	4.79509	1.3545e-14	167.45					0.446515	4.23008	0.00122805	68.49	0.770819	5.63859	0.000150312	81.665	0.994304	21.9275	6.19523e-10	141.79	0.53163	0.55869	6.16326e-11	151.21					0.49094	0	8.58234e-07	113.51		1;2	S
Calcium-bindingEFhandfamilyprotein	777	Calcium-bindingEFhandfamilyprotein	Calcium-bindingEFhandfamilyprotein	AT1G20760.1 | Symbols: | Calcium-binding EF hand family protein | chr1:7209515-7214773 FORWARD LENGTH=1019	0.55526	0.94958	7.23947e-07	86.141	77.451	86.141																					0.55526	0.94958	7.23947e-07	86.141														2	S
Calcium-bindingEFhandfamilyprotein	788	Calcium-bindingEFhandfamilyprotein	Calcium-bindingEFhandfamilyprotein	AT1G20760.1 | Symbols: | Calcium-binding EF hand family protein | chr1:7209515-7214773 FORWARD LENGTH=1019	0.999973	45.7546	1.40991e-23	212.55	195.12	193.45	0.999912	40.5793	5.15525e-17	201.06	0.997852	26.6752	1.47688e-11	178.67	0.999973	45.7546	1.40183e-16	193.45	0.993004	21.524	1.10564e-07	152.88	0.999896	39.8392	3.77221e-17	202.25	0.9988	29.2042	1.934e-11	176.86	0.999847	38.1976	2.05435e-23	206.2	0.996595	24.702	8.42401e-09	162.72	0.99951	33.0953	1.40991e-23	212.55		1	S
Calcium-bindingEFhandfamilyprotein	826	Calcium-bindingEFhandfamilyprotein	Calcium-bindingEFhandfamilyprotein	AT1G20760.1 | Symbols: | Calcium-binding EF hand family protein | chr1:7209515-7214773 FORWARD LENGTH=1019	1	110.593	1.31908e-31	212.72	206.75	199.15	1	98.0917	1.11042e-15	162.77					1	98.6682	3.55545e-24	192.16	1	116.431	1.20656e-19	193.19	1	114.131	1.31908e-31	212.72	1	110.334	1.12829e-25	205.06	1	105.27	4.40961e-24	188.96	1	107.723	9.10975e-19	177.64	1	110.593	1.68939e-24	199.15		1	S
Calcium-bindingEFhandfamilyprotein	1008	Calcium-bindingEFhandfamilyprotein	Calcium-bindingEFhandfamilyprotein	AT1G20760.1 | Symbols: | Calcium-binding EF hand family protein | chr1:7209515-7214773 FORWARD LENGTH=1019	0.989855	19.8936	0.000107832	156.58	135.88	147.91					0.875854	8.48531	0.000388068	136.5					0.989855	19.8936	0.000207914	147.91	0.837356	7.11687	0.000658114	122.69					0.983743	17.8186	0.000107832	156.58										1	S
Calcium-bindingtetratricopeptidefamilyprotein	187	Calcium-bindingtetratricopeptidefamilyprotein	Calcium-bindingtetratricopeptidefamilyprotein	AT1G05150.1 | Symbols: | Calcium-binding tetratricopeptide family protein | chr1:1484280-1486706 REVERSE LENGTH=808	0.99972	35.5242	1.50168e-33	165.61	154.41	93.269	0.995664	26.1884	7.69696e-26	157.08	0.989118	21.1063	1.50168e-33	165.61	0.802318	9.74833	0.0020855	54.389	0.970766	16.3737	2.2773e-18	136.15	0.972293	18.0099	9.35092e-26	155.7	0.994841	24.2745	7.58487e-19	140.42	0.99972	35.5242	5.41943e-26	158.99	0.990119	20.009	5.87048e-13	119.39	0.874973	8.44991	3.54905e-05	76.573		1	S
Calcium-bindingtetratricopeptidefamilyprotein	567	Calcium-bindingtetratricopeptidefamilyprotein	Calcium-bindingtetratricopeptidefamilyprotein	AT1G05150.1 | Symbols: | Calcium-binding tetratricopeptide family protein | chr1:1484280-1486706 REVERSE LENGTH=808	0.997245	26.1077	1.352e-51	259.49	239.1	212.47	0.953958	15.5845	5.50777e-18	166.28	0.997229	27.3443	1.59349e-24	202.86	0.996723	25.2426	1.97572e-31	217.42	0.997081	26.3813	1.00464e-31	221.86	0.995928	25.1198	3.62048e-31	209.9	0.997245	26.1077	3.05839e-31	212.47	0.952477	13.9987	3.44544e-14	153.11	0.957072	14.1173	2.23545e-10	138.75	0.988073	20.8121	1.352e-51	259.49		1	S
Calcium-bindingtetratricopeptidefamilyprotein	569	Calcium-bindingtetratricopeptidefamilyprotein	Calcium-bindingtetratricopeptidefamilyprotein	AT1G05150.1 | Symbols: | Calcium-binding tetratricopeptide family protein | chr1:1484280-1486706 REVERSE LENGTH=808	0.407498	0	0.00181976	64.249	45.174	64.249																					0.407498	0	0.00181976	64.249															S
Calcium-bindingtetratricopeptidefamilyprotein	112	Calcium-bindingtetratricopeptidefamilyprotein	Calcium-bindingtetratricopeptidefamilyprotein	AT1G05150.1 | Symbols: | Calcium-binding tetratricopeptide family protein | chr1:1484280-1486706 REVERSE LENGTH=808	0.507675	1.73487	1.57292e-17	204.13	185.31	204.13																									0.507675	1.73487	1.57292e-17	204.13										1	S
Calcium-bindingtetratricopeptidefamilyprotein	113	Calcium-bindingtetratricopeptidefamilyprotein	Calcium-bindingtetratricopeptidefamilyprotein	AT1G05150.1 | Symbols: | Calcium-binding tetratricopeptide family protein | chr1:1484280-1486706 REVERSE LENGTH=808	0.828909	7.1412	2.05435e-23	206.2	192.11	202.25	0.828909	7.1412	3.77221e-17	202.25									0.66383	6.12048	3.22393e-11	171.76	0.702518	6.03838	2.05435e-23	206.2					0.664864	6.12048	3.22393e-11	171.76	0.646917	4.6546	3.04883e-07	142.45						1	S
Calcium-bindingtetratricopeptidefamilyprotein	114	Calcium-bindingtetratricopeptidefamilyprotein	Calcium-bindingtetratricopeptidefamilyprotein	AT1G05150.1 | Symbols: | Calcium-binding tetratricopeptide family protein | chr1:1484280-1486706 REVERSE LENGTH=808	0.950527	15.9046	4.24397e-32	230.26	211.85	212.24	0.911632	10.9802	1.94108e-23	207.31	0.802392	6.56687	7.89221e-24	218.68					0.879129	10.0572	4.24397e-32	230.26	0.799362	6.68485	4.24397e-32	230.26	0.950527	15.9046	1.44188e-23	212.24					0.89544	12.1994	1.90944e-16	189.09	0.519604	0.51824	7.89221e-24	218.68		1	S
Calcium-bindingtetratricopeptidefamilyprotein	135	Calcium-bindingtetratricopeptidefamilyprotein	Calcium-bindingtetratricopeptidefamilyprotein	AT1G05150.1 | Symbols: | Calcium-binding tetratricopeptide family protein | chr1:1484280-1486706 REVERSE LENGTH=808	1	78.3494	3.2424e-25	202.43	186.62	202.43	1	71.3941	5.5357e-19	174.01	0.999996	55.0114	7.89138e-07	112.16	1	75.8186	1.62145e-24	190.19	0.999997	57.6264	6.17426e-07	103.02					0.983461	17.743	0.000369734	72.302	1	78.3494	3.2424e-25	202.43	0.983575	17.7995	0.0274579	47.222						1	S
Calcium-dependentlipid-binding(CaLBdomain)plantphosphoribosyltransferasefamilyprotein	686	Calcium-dependentlipid-binding(CaLBdomain)plantphosphoribosyltransferasefamilyprotein	Calcium-dependentlipid-binding(CaLBdomain)plantphosphoribosyltransferasefamilyprotein	AT1G51570.1 | Symbols: | Calcium-dependent lipid-binding (CaLB domain) plant phosphoribosyltransferase family protein | chr1:19122358-19124688 REVERSE LENGTH=776	1	98.2542	0.012033	125.74	48.074	98.254	1	108.929	0.0214942	108.93	1	106.618	0.0232511	106.62					1	85.1538	0.0628132	85.154	1	102.549	0.0263458	102.55	1	125.737	0.012033	125.74	1	89.1712	0.0537125	89.171					1	98.2542	0.0331365	98.254		1	S
calcium-dependentlipid-bindingfamilyprotein	990	calcium-dependentlipid-bindingfamilyprotein	calcium-dependentlipid-bindingfamilyprotein	AT1G48090.1 | Symbols: | calcium-dependent lipid-binding family protein | chr1:17732582-17758194 REVERSE LENGTH=4146	0.328494	0	1.66011e-09	86.544	75.886	86.544	0.254969	0	0.00269731	44.615	0.328494	0	1.66011e-09	86.544													0.256573	0	5.71395e-06	58.743									0.290913	0	0.00283041	43.921			S
calcium-dependentlipid-bindingfamilyprotein	998	calcium-dependentlipid-bindingfamilyprotein	calcium-dependentlipid-bindingfamilyprotein	AT1G48090.1 | Symbols: | calcium-dependent lipid-binding family protein | chr1:17732582-17758194 REVERSE LENGTH=4146	0.775398	5.38298	4.75092e-20	133.17	125.28	133.17	0.254969	0	0.00269731	44.615	0.328494	0	1.66011e-09	86.544													0.775398	5.38298	4.75092e-20	133.17									0.290913	0	0.00283041	43.921		1	S
calcium-dependentlipid-bindingfamilyprotein	3210	calcium-dependentlipid-bindingfamilyprotein	calcium-dependentlipid-bindingfamilyprotein	AT1G48090.1 | Symbols: | calcium-dependent lipid-binding family protein | chr1:17732582-17758194 REVERSE LENGTH=4146	1	113.419	0.0040865	115.7	88.91	113.42																					1	113.419	0.0040865	115.7														1	S
Calcium-dependentproteinkinase(CDPK)familyprotein	58	Calcium-dependentproteinkinase(CDPK)familyprotein	Calcium-dependentproteinkinase(CDPK)familyprotein	AT1G49580.1 | Symbols: | Calcium-dependent protein kinase (CDPK) family protein | chr1:18351611-18354384 FORWARD LENGTH=606	0.991653	19.9095	7.83953e-08	155.98	109.52	72.175	0.965831	14.513	7.83953e-08	155.98	0.939881	11.9407	1.62084e-05	124.09	0.912733	10.1956	9.01036e-05	105.46	0.991653	19.9095	1.774e-05	122.33	0.963513	14.2182	1.72167e-05	122.93	0.939639	11.9221	1.002e-05	131.24	0.750492	4.78264	1.80355e-05	121.99	0.96235	14.1254	0.000684808	92.939	0.87607	8.4937	4.63257e-06	137.46		1;2	S
Calcium-dependentproteinkinase(CDPK)familyprotein;CDPK-relatedkinase1;CDPK-relatedkinase3;CDPK-relatedkinase	360;333;353;358	Calcium-dependentproteinkinase(CDPK)familyprotein;CDPK-relatedkinase1	CDPK-relatedkinase1	AT1G49580.1 | Symbols: | Calcium-dependent protein kinase (CDPK) family protein | chr1:18351611-18354384 FORWARD LENGTH=606;AT2G41140.1 | Symbols: CRK1, ATCRK1, ATCBK3 | CDPK-related kinase 1 | chr2:17150492-17153378 FORWARD LENGTH=576;AT2G46700.1 | Symbo	1	77.6353	0.00164981	171.75	151.61	154.71	1	73.2896	0.00413005	152.89	1	79.9664	0.00164981	171.75	1	77.662	0.00520043	145.16	1	77.8148	0.00369799	156.01	1	79.9664	0.00164981	171.75	1	69.8915	0.00476946	148.27	1	76.2122	0.00549954	138.78	1	77.6353	0.00387791	154.71	1	72.6868	0.00548416	137.84		1	S
calciumdependentproteinkinase1;calmodulin-domainproteinkinasecdpkisoform2	129;165	calciumdependentproteinkinase1	calciumdependentproteinkinase1	AT5G04870.1 | Symbols: CPK1, ATCPK1 | calcium dependent protein kinase 1 | chr5:1417015-1419877 REVERSE LENGTH=610;AT3G10660.1 | Symbols: CPK2, ATCPK2 | calmodulin-domain protein kinase cdpk isoform 2 | chr3:3331599-3334268 REVERSE LENGTH=646	1	71.8962	0.0443819	71.896	17.112	71.896																													1	71.8962	0.0443819	71.896						2	S
calciumdependentproteinkinase1;calmodulin-domainproteinkinasecdpkisoform2	130;166	calciumdependentproteinkinase1	calciumdependentproteinkinase1	AT5G04870.1 | Symbols: CPK1, ATCPK1 | calcium dependent protein kinase 1 | chr5:1417015-1419877 REVERSE LENGTH=610;AT3G10660.1 | Symbols: CPK2, ATCPK2 | calmodulin-domain protein kinase cdpk isoform 2 | chr3:3331599-3334268 REVERSE LENGTH=646	1	71.8962	0.00758285	141.88	23.469	71.896	0.999758	36.1626	0.0115865	125.18	0.99868	28.7877	0.00946781	141.88	0.999344	31.8297	0.0129722	121.41	0.998698	28.8491	0.0115865	128.87	0.997921	26.8114	0.0126473	122.57	0.999522	33.2014	0.00758285	120.65	0.999083	30.374	0.0126473	122.57	1	71.8962	0.021359	112.95	0.997921	26.8114	0.0196258	107.58		1;2	S
calciumdependentproteinkinase1	605	calciumdependentproteinkinase1	calciumdependentproteinkinase1	AT5G04870.1 | Symbols: CPK1, ATCPK1 | calcium dependent protein kinase 1 | chr5:1417015-1419877 REVERSE LENGTH=610	1	71.9717	0.00527521	136.39	25.839	136.39	0.999999	61.4873	0.00534614	129.38	0.999961	44.0437	0.0199488	92.838	1	63.708	0.00600823	119.21	0.999999	61.0773	0.00527521	125.04	0.999982	47.4267	0.00529492	121.35	1	64.1731	0.00540714	133.12	1	71.9717	0.00546049	136.39	0.999984	48.0693	0.0136811	99.136	0.999999	58.7032	0.00838145	112.11		1	S
calciumdependentproteinkinase1	49	calciumdependentproteinkinase1	calciumdependentproteinkinase1	AT5G04870.1 | Symbols: CPK1, ATCPK1 | calcium dependent protein kinase 1 | chr5:1417015-1419877 REVERSE LENGTH=610	0.889726	9.06781	2.10169e-24	187.51	175.06	187.51	0.665603	2.98952	2.92284e-15	158.94	0.889726	9.06781	2.10169e-24	187.51	0.847011	7.43228	4.96067e-15	155.73					0.85145	7.58285	1.00311e-14	147.76	0.882969	8.77644	5.52956e-19	175	0.710629	3.90188	8.31741e-07	101.59	0.692012	3.51584	0.00064323	67.217	0.717297	4.04369	4.00059e-05	88.573		1	S
calciumdependentproteinkinase1	52	calciumdependentproteinkinase1	calciumdependentproteinkinase1	AT5G04870.1 | Symbols: CPK1, ATCPK1 | calcium dependent protein kinase 1 | chr5:1417015-1419877 REVERSE LENGTH=610	0.72301	4.1668	3.33393e-19	178.77	169.24	178.77													0.629448	2.30111	3.7035e-07	111.49					0.592936	1.63345	4.13517e-07	111.64	0.72301	4.1668	3.33393e-19	178.77										1	S
calciumdependentproteinkinase1	83	calciumdependentproteinkinase1	calciumdependentproteinkinase1	AT5G04870.1 | Symbols: CPK1, ATCPK1 | calcium dependent protein kinase 1 | chr5:1417015-1419877 REVERSE LENGTH=610	0.987837	21.5385	1.17201e-07	107.34	101.49	107.34	0.676587	4.80529	0.0737848	40.453													0.766883	6.31536	2.93966e-05	79.373					0.987837	21.5385	1.17201e-07	107.34	0.777657	6.34441	0.00857177	51.956						1	S
calcium-dependentproteinkinase1	40	calcium-dependentproteinkinase1	calcium-dependentproteinkinase1	AT1G18890.1 | Symbols: ATCDPK1, CPK10, CDPK1, AtCPK10 | calcium-dependent protein kinase 1 | chr1:6523468-6525736 REVERSE LENGTH=545	0.833352	6.99029	0.00110671	73.11	64.051	73.11	0.5	0	0.035111	51.487					0.5	0	0.00890079	58.024																	0.833352	6.99029	0.00110671	73.11	0.5	0	0.0041235	65.808		1	S
calcium-dependentproteinkinase13	522	calcium-dependentproteinkinase13	calcium-dependentproteinkinase13	AT3G51850.1 | Symbols: CPK13 | calcium-dependent protein kinase 13 | chr3:19232667-19235526 FORWARD LENGTH=528	1	122.98	0.000441727	133.76	129.16	122.98	1	114.455	0.00137488	114.45	1	112.041	0.00161051	112.04	1	99.3405	0.00321388	99.34	1	110.743	0.00106394	112.04	1	118.908	0.000940192	118.91	1	133.756	0.000441727	133.76	1	106.365	0.00216458	106.37	1	123.112	0.000649883	123.11	1	122.98	0.000652449	122.98		1	S
calcium-dependentproteinkinase13	18	calcium-dependentproteinkinase13	calcium-dependentproteinkinase13	AT3G51850.1 | Symbols: CPK13 | calcium-dependent protein kinase 13 | chr3:19232667-19235526 FORWARD LENGTH=528	0.782684	5.17343	0.030664	51.819	43.73	44.089					0.556566	0.750946	0.0671436	40.614					0.782684	5.17343	0.0558316	44.089					0.760046	4.72895	0.030664	51.819														2	S
calcium-dependentproteinkinase13	21	calcium-dependentproteinkinase13	calcium-dependentproteinkinase13	AT3G51850.1 | Symbols: CPK13 | calcium-dependent protein kinase 13 | chr3:19232667-19235526 FORWARD LENGTH=528	1	70.4431	7.26295e-09	189.41	176.36	189.41	0.999997	57.1645	0.000117846	122.51	1	63.6827	6.45422e-05	134.21	0.995744	24.1278	0.00450055	75.89	0.999999	59.4987	2.38174e-05	144.92	0.957954	14.136	0.0229146	67.887	0.999984	48.0743	6.97083e-05	133.07	1	70.4431	7.26295e-09	189.41	0.99993	43.1239	0.00120746	103.2	0.99992	41.2667	0.000182447	120.55		1;2	S
calcium-dependentproteinkinase13	514	calcium-dependentproteinkinase13	calcium-dependentproteinkinase13	AT3G51850.1 | Symbols: CPK13 | calcium-dependent protein kinase 13 | chr3:19232667-19235526 FORWARD LENGTH=528	0.999997	56.0541	0.000348844	110.84	59.86	110.84	0.999519	33.177	0.0217529	82.954									0.999997	56.0541	0.000348844	110.84																						1	S
calcium-dependentproteinkinase13	43	calcium-dependentproteinkinase13	calcium-dependentproteinkinase13	AT3G51850.1 | Symbols: CPK13 | calcium-dependent protein kinase 13 | chr3:19232667-19235526 FORWARD LENGTH=528	1	112.107	0.00529487	129.38	41.026	112.11	1	87.2582	0.0255021	87.258	1	126.243	0.00529487	126.24	1	100.756	0.0121736	100.76	1	104.014	0.0110854	104.01	1	114.895	0.00745022	114.89	1	129.385	0.00534614	129.38	1	121.346	0.00529492	121.35	1	106.599	0.0102216	106.6	1	112.107	0.00838145	112.11		1	S
calcium-dependentproteinkinase2;calcium-dependentproteinkinase4	361;360	calcium-dependentproteinkinase2	calcium-dependentproteinkinase2	AT1G35670.1 | Symbols: ATCDPK2, CPK11, ATCPK11, CDPK2 | calcium-dependent protein kinase 2 | chr1:13205456-13208058 FORWARD LENGTH=495;AT4G09570.1 | Symbols: CPK4, ATCPK4 | calcium-dependent protein kinase 4 | chr4:6049560-6052184 FORWARD LENGTH=501	1	72.5426	3.80526e-14	189.8	98.102	152.34	0.999999	61.6285	3.42161e-06	152.94	0.999998	57.0083	2.34092e-09	166.48	0.999987	48.9612	3.80526e-14	189.8	0.999999	58.8315	4.32921e-06	150.12	1	72.5426	3.6145e-06	152.34	1	70.3617	6.21207e-06	144.29	0.999825	37.562	0.000293349	127.18	1	67.5679	0.000433562	121.13	0.999996	53.4703	6.12484e-10	179.79		1	S
calcium-dependentproteinkinase21;calcium-dependentproteinkinase15;calmodulin-domainproteinkinase9	244;266;255	calcium-dependentproteinkinase21;calmodulin-domainproteinkinase9	calcium-dependentproteinkinase21	AT4G04720.1 | Symbols: CPK21 | calcium-dependent protein kinase 21 | chr4:2394817-2397631 REVERSE LENGTH=531;AT4G21940.1 | Symbols: CPK15 | calcium-dependent protein kinase 15 | chr4:11640847-11643387 FORWARD LENGTH=554;AT3G20410.1 | Symbols: CPK9 | calmod	1	93.7806	3.84797e-08	147.35	121.63	147.35																					1	93.7806	3.84797e-08	147.35														1	S
calcium-dependentproteinkinase21;calcium-dependentproteinkinase22	469;520	calcium-dependentproteinkinase21	calcium-dependentproteinkinase21	AT4G04720.1 | Symbols: CPK21 | calcium-dependent protein kinase 21 | chr4:2394817-2397631 REVERSE LENGTH=531;AT4G04710.1 | Symbols: CPK22 | calcium-dependent protein kinase 22 | chr4:2389598-2392887 REVERSE LENGTH=575	0.999865	38.6883	1.03833e-06	115.02	108.46	115.02	0.999865	38.6883	1.03833e-06	115.02					0.995775	25.4669	0.0178906	52.382	0.999772	36.4602	9.3479e-05	91.688	0.998075	27.3525	0.00293629	59.744	0.992332	21.1363	0.00227106	64.604	0.998975	29.8879	0.000123916	88.684	0.996925	25.1333	0.000599257	76.817	0.990377	20.1405	0.00342196	58.5		1	S
[truncated: 7,206 more rows]
[truncated: 107 more columns]

## Sheet: Ttotal phospho sites
Protein	Fasta headers	Sequence window	Localization prob	Score	Modification window	Peptide window coverage	Phospho (STY) Probabilities	Phospho (STY) Score diffs	Position in peptide	Charge	Best PEP evidence ID	Best PEP MS/MS ID	Best PEP raw file	Best PEP scan number	Intensity NAA-15MIN-01	Intensity NAA-15MIN-02	Intensity NAA-15MIN-03	Intensity NAA-8H-01	Intensity NAA-8H-02	Intensity NAA-8H-03	Intensity WT-01	Intensity WT-02	Intensity WT-03
[truncated: 7,853 more rows]

[truncated: 1 more sheets: First class sites]
